# Supplementary material for: Proteomic Analysis of Dupuytren’s Contracture-Derived Sweat Glands Revealed the Synthesis of Connective Tissue Growth Factor and Initiation of Epithelial-Mesenchymal Transition as Major Pathogenetic Events
Source: Int J Mol Sci. 2023 Jan 5;24(2):1081. doi: 10.3390/ijms24021081 (PMC9866571; doi:10.3390/ijms24021081)
Supplement: Supplementary file 1 [file ijms-24-01081-s001.zip]

Archive with 2 entries (2 files):
- supplementary material.pptx
- Table S1 results proteomic analysis.xlsx
