# Supplementary material for: Proteomic Analysis of Dupuytren’s Contracture-Derived Sweat Glands Revealed the Synthesis of Connective Tissue Growth Factor and Initiation of Epithelial-Mesenchymal Transition as Major Pathogenetic Events
Source: Int J Mol Sci. 2023 Jan 5;24(2):1081. doi: 10.3390/ijms24021081 (PMC9866571; doi:10.3390/ijms24021081)
Supplement: Supplementary file 1 [file ijms-24-01081-s001.zip › Table S1 results proteomic analysis.xlsx]

## Sheet: Results 6x6 filtered H,K and I
C1	C2	C3	C4	C5	C6	DC1	DC2	DC3	DC4	DC5	DC6	Student's T-test p-value Disease_Control	Student's T-test Difference Disease_Control	Protein.Group	Genes	First.Protein.Description
30.9539356231689	32.4007034301758	31.4774990081787	32.3541603088379	32.2307777404785	31.9399967193604	33.9591293334961	34.1068077087402	32.6263618469238	33.149829864502	32.6881256103516	32.2018623352051	0.010486	1.22917	P12111;P12111-4	COL6A3	Collagen alpha-3(VI) chain
30.4234218597412	31.1300144195557	31.0083847045898	30.6458148956299	30.4032440185547	31.9009552001953	32.2730865478516	32.8864936828613	32.0640678405762	32.8589744567871	30.8459529876709	31.3879222869873	0.0185515	1.13411	P12110;P12110-2	COL6A2	Collagen alpha-2(VI) chain
30.6797618865967	31.8608264923096	31.1603870391846	31.7453498840332	31.5527038574219	31.7887725830078	33.1528549194336	33.725170135498	32.1901359558105	32.8608283996582	31.5527038574219	31.5388984680176	0.0295396	1.0388	P12109	COL6A1	Collagen alpha-1(VI) chain
30.3620204925537	31.6022243499756	31.0413990020752	31.4184036254883	31.1901340484619	31.6755619049072	32.8328132629395	33.2896690368652	31.6797618865967	33.1543617248535	31.5435161590576	31.6543769836426	0.0144965	1.14413	P12110	COL6A2	Collagen alpha-2(VI) chain
31.6328754425049	31.2534961700439	31.6755619049072	31.5844135284424	31.4678153991699	31.3930473327637	30.6543769836426	30.3620204925537	29.9539356231689	30.8828525543213	31.0413990020752	31.0543975830078	0.00119646	-0.843038	P62979;P62987	RPS27A;UBA52	Ubiquitin-40S ribosomal protein S27a
26.7129287719727	27.4784622192383	25.3611850738525	26.7770595550537	29.4861583709717	30.7533416748047	24.7233829498291	21.6900787353516	21.5117149353027	28.2758636474609	24.1565341949463	25.8693828582764	0.0286625	-3.39036	P25189;P25189-2	MPZ	Myelin protein P0
28.3494205474854	29.8973522186279	29.04270362854	30.0608520507813	29.9539356231689	30.1723594665527	26.8740825653076	27.2534961700439	27.9371929168701	26.9759635925293	28.9145622253418	28.0190315246582	0.00130414	-1.91705	P08311	CTSG	Cathepsin G
28.7739181518555	29.2123394012451	28.1699733734131	28.1507377624512	28.6764030456543	29.9539356231689	30.2076930999756	29.9399967193604	30.0608520507813	29.6406517028809	28.6458148956299	29.3473110198975	0.049017	0.817502	P21333-2	FLNA	Isoform 2 of Filamin-A
29.7926559448242	29.1139621734619	29.3409595489502	30.2076930999756	28.4472675323486	29.8973522186279	26.5897808074951	26.3827800750732	27.6389274597168	28.2076930999756	28.2215881347656	28.3451957702637	0.00152195	-1.90232	P04792	HSPB1	Heat shock protein beta-1
27.0813159942627	27.7194709777832	26.8623065948486	26.8857650756836	27.3066082000732	29.8799362182617	29.0400924682617	29.1458873748779	30.0989875793457	28.5572776794434	27.5897808074951	29.4194087982178	0.0428392	1.35267	P16070;P16070-10;P16070-11;P16070-12;P16070-13;P16070-14;P16070-16;P16070-17;P16070-18;P16070-3;P16070-4;P16070-5;P16070-6;P16070-7;P16070-8	CD44	CD44 antigen
29.8973522186279	28.8233528137207	29.2123394012451	29.1361389160156	28.4234218597412	29.8126831054688	28.4274234771729	28.1114768981934	28.611047744751	27.9594745635986	26.7259845733643	27.9483776092529	0.00550528	-1.25358	P19338	NCL	Nucleolin
30.2978916168213	29.783317565918	29.7973022460938	30.0608520507813	29.5499534606934	29.6163177490234	28.9259223937988	28.7259845733643	28.611047744751	29.0322303771973	28.77077293396	28.8857650756836	1.39081e-05	-1.02565	P62937	PPIA	Peptidyl-prolyl cis-trans isomerase A
26.7770595550537	27.9976577758789	26.8263854980469	28.9259223937988	28.6389274597168	29.4194087982178	30.5108852386475	30.4032440185547	32.018367767334	34.4580688476563	32.207691192627	33.3168907165527	0.000426674	4.05496	P02452	COL1A1	Collagen alpha-1(I) chain
27.226188659668	27.3827800750732	27.6250553131104	27.0190315246582	27.706356048584	29.3152732849121	28.5127696990967	28.8652591705322	29.3044338226318	28.2534961700439	27.9759635925293	29.0057106018066	0.037769	0.940491	P05556	ITGB1	Integrin beta-1
29.1960105895996	29.468786239624	29.706356048584	29.3868961334229	29.4452953338623	29.2467174530029	29.3195858001709	29.7178382873535	30.4919013977051	30.0863857269287	29.7178382873535	30.2869205474854	0.0199501	0.528401	P30101	PDIA3	Protein disulfide-isomerase A3
28.3827800750732	28.6730346679688	28.7259845733643	28.6526679992676	28.4823150634766	29.2330646514893	29.8248691558838	29.8080863952637	30.2307758331299	30.0348567962646	28.9002361297607	29.9677429199219	0.000615361	1.10279	P23284	PPIB	Peptidyl-prolyl cis-trans isomerase B
27.5462779998779	27.9483776092529	29.7517471313477	26.3187236785889	28.3195858001709	29.1818675994873	22.8707942962646	24.052583694458	25.6649227142334	28.2399082183838	26.1134662628174	27.9649925231934	0.0394238	-2.35999	Q02413	DSG1	Desmoglein-1
25.9247894287109	27.1794967651367	25.2820663452148	28.3409595489502	28.1699733734131	29.0838527679443	30.1114768981934	30.3195858001709	28.8142108917236	28.489990234375	28.9841365814209	27.9483776092529	0.0317605	1.78111	P01023;P20742	A2M;PZP	Alpha-2-macroglobulin
27.9259223937988	29.4353942871094	27.8915710449219	28.5052165985107	29.332447052002	28.9145622253418	30.2192802429199	30.2534961700439	29.2913188934326	29.2802963256836	29.661190032959	29.4254245758057	0.0113637	1.02098	P09382	LGALS1	Galectin-1
27.8623065948486	27.4153842926025	27.5314807891846	28.1361389160156	28.3868961334229	28.9002361297607	30.0216808319092	29.9399967193604	31.142240524292	33.0592422485352	31.3409595489502	32.2307777404785	0.000145555	3.25041	P08123	COL1A2	Collagen alpha-2(I) chain
28.77077293396	28.7926559448242	29.4032440185547	27.5314807891846	29.2602443695068	28.8770122528076	23.0918426513672	23.4298191070557	25.1832885742188	27.5388984680176	26.8740825653076	27.8263854980469	0.00566696	-3.11518	P47929	LGALS7B	Galectin-7
27.5681934356689	27.8799362182617	27.9759635925293	27.8384590148926	28.1507377624512	28.8740825653076	29.4957180023193	29.7942066192627	29.5736198425293	28.6458148956299	27.9868507385254	29.15797996521	0.00959157	1.06114	P27797	CALR	Calreticulin
28.8294143676758	27.8915710449219	29.6215667724609	28.1064949035645	28.4512042999268	28.8593463897705	23.5754241943359	23.9225234985352	26.0380001068115	28.0762271881104	26.4660663604736	28.1889572143555	0.0121472	-2.58207	P15924	DSP	Desmoplakin
27.6594886779785	27.903112411499	28.0608520507813	28.6145629882813	29.2624855041504	28.8172645568848	32.9694595336914	32.3776168823242	32.5686454772949	32.2018623352051	32.871883392334	32.6734580993652	2.9544e-08	4.22419	P02787	TF	Serotransferrin
28.7549362182617	28.9202537536621	28.8384590148926	29.0863857269287	28.7926559448242	28.6594886779785	28.3991737365723	28.5014247894287	28.1361389160156	28.2579975128174	28.7356986999512	28.3066082000732	0.00152617	-0.452523	Q06830	PRDX1	Peroxiredoxin-1
28.3409595489502	28.7770595550537	28.6039943695068	28.3536338806152	28.3991737365723	28.6423759460449	29.3848400115967	29.3868961334229	30.54811668396	29.4153842926025	28.9088478088379	29.7129287719727	0.00131285	1.03997	P11021	HSPA5	Endoplasmic reticulum chaperone BiP
27.3991737365723	27.632007598877	28.0863857269287	26.632007598877	28.0190315246582	28.4314136505127	25.5840549468994	24.9759635925293	26.4676208496094	26.7895488739014	26.4535617828369	26.0484313964844	0.00141739	-1.64681	P23229;P23229-2;P23229-3;P23229-6;P23229-9	ITGA6	Integrin alpha-6
29.1164436340332	29.0659942626953	27.8203125	29.0163764953613	28.4194087982178	28.395092010498	28.0190315246582	27.8384590148926	27.9371929168701	27.7389240264893	27.9976577758789	27.2978916168213	0.00562841	-0.834078	P34931	HSPA1L	Heat shock 70 kDa protein 1-like
26.6039943695068	29.8248691558838	29.1531562805176	31.4284229278564	27.9704875946045	28.3786525726318	29.5444374084473	30.2421817779541	33.2619247436523	31.2421817779541	31.7731323242188	32.5821723937988	0.0164619	2.54774	P69905	HBA2	Hemoglobin subunit alpha
29.0374774932861	29.2006950378418	28.4194087982178	28.2935123443604	28.395092010498	28.3578338623047	26.4582633972168	27.1014938354492	27.1794967651367	27.8740825653076	27.1312408447266	27.9371929168701	0.000694938	-1.33704	P27348;P31946;P31946-2;P31947;P61981;P62258;P63104;Q04917	SFN;YWHAB;YWHAE;YWHAG;YWHAH;YWHAQ;YWHAZ	14-3-3 protein theta
26.1718826293945	27.1213932037354	26.2943897247314	27.0711193084717	26.8384590148926	28.3367099761963	28.7485523223877	28.8142108917236	29.611047744751	28.0863857269287	27.3661975860596	28.6215667724609	0.00528852	1.569	Q07954	LRP1	Prolow-density lipoprotein receptor-related protein 1
28.1458873748779	28.508996963501	28.4823150634766	28.8172645568848	28.7259845733643	28.3195858001709	29.214656829834	29.4413433074951	28.9759635925293	28.5790271759033	28.9677429199219	29.0400924682617	0.00617685	0.536465	P06396;P06396-2;P06396-3	GSN	Gelsolin
29.2123394012451	28.847448348999	28.2534961700439	29.1603870391846	28.4234218597412	28.2307758331299	28.0030307769775	27.8682060241699	27.8324356079102	28.0348567962646	27.5314807891846	27.5388984680176	0.0013958	-0.886493	P0DMV8;P0DMV9	HSPA1A;HSPA1B	Heat shock 70 kDa protein 1A
28.1889572143555	26.0505104064941	27.1603870391846	26.8263854980469	25.9715843200684	28.2169704437256	25.2714195251465	25.7542991638184	26.5165309906006	26.1565341949463	24.6703357696533	25.8068580627441	0.0175555	-1.37314	P09429	HMGB1	High mobility group protein B1
28.4551296234131	27.8857650756836	27.2534961700439	27.7957553863525	27.226188659668	28.203031539917	27.6931190490723	27.2978916168213	27.4073028564453	27.3409595489502	26.4377765655518	27.0083847045898	0.0476041	-0.605655	Q00839;Q00839-2	HNRNPU	Heterogeneous nuclear ribonucleoprotein U
27.9427967071533	28.6931190490723	27.5240249633789	28.2534961700439	28.1263256072998	28.1651878356934	27.7895488739014	27.5314807891846	26.4330081939697	27.4784622192383	27.3066082000732	26.6458148956299	0.00659674	-0.920005	P31942;P31942-2	HNRNPH3	Heterogeneous nuclear ribonucleoprotein H3
29.1064949035645	28.8915710449219	28.7292308807373	28.9427967071533	28.3661975860596	28.1458873748779	27.9868507385254	27.7453498840332	28.2123394012451	28.2579975128174	27.7644577026367	27.8915710449219	0.00209944	-0.720602	P11142;P17066;P34931;P54652	HSPA1L;HSPA2;HSPA6;HSPA8	Heat shock cognate 71 kDa protein
26.9539356231689	26.1410217285156	25.8740825653076	26.1737899780273	25.5954818725586	28.1213932037354	25.4519901275635	25.2020969390869	26.4040565490723	24.4425296783447	24.1094856262207	25.5195331573486	0.0288368	-1.28834	P42167	TMPO	Lamina-associated polypeptide 2, isoforms beta/gamma
27.1889572143555	27.4784622192383	27.783317565918	26.6730346679688	27.9976577758789	28.0659942626953	25.7568454742432	21.0007190704346	24.6485595703125	26.0731639862061	24.3910007476807	26.3645286560059	0.00701785	-2.82543	Q13835-2	PKP1	Isoform 1 of Plakophilin-1
28.1747417449951	27.6458148956299	27.7259845733643	27.5462779998779	26.8263854980469	28.0296001434326	26.7770595550537	26.3135433197021	26.8384590148926	27.508996963501	26.0147819519043	26.6594886779785	0.00643774	-0.972746	P22626	HNRNPA2B1	Heterogeneous nuclear ribonucleoproteins A2/B1
26.6594886779785	27.1410217285156	27.3409595489502	27.1114768981934	26.3477325439453	28.0243263244629	27.2802963256836	27.3661975860596	29.4861583709717	28.8623065948486	27.3910007476807	29.1723594665527	0.0365685	1.15555	O43852;O43852-3	CALU	Calumenin
28.1312408447266	27.1312408447266	27.1699733734131	27.2534961700439	26.6180686950684	28.0083847045898	26.7129287719727	26.1737899780273	27.4784622192383	26.6458148956299	25.7920341491699	26.931568145752	0.0465822	-0.762968	P06748	NPM1	Nucleophosmin
28.489990234375	28.4032440185547	27.7770595550537	28.1361389160156	27.77077293396	27.9814167022705	26.9202537536621	27.0813159942627	26.8623065948486	27.3494205474854	26.8973522186279	26.9202537536621	2.22639e-05	-1.08795	P61978;P61978-2;P61978-3	HNRNPK	Heterogeneous nuclear ribonucleoprotein K
26.45041847229	27.7129287719727	27.1603870391846	27.3494205474854	28.0762271881104	27.9539356231689	28.7259845733643	28.8354511260986	28.9622364044189	27.6797618865967	28.3827800750732	28.4745998382568	0.00649905	1.05958	P21796	VDAC1	Voltage-dependent anion-selective channel protein 1
26.1927223205566	27.0400924682617	24.8142108917236	27.6526679992676	27.4629497528076	27.9259223937988	27.7517471313477	29.3303127288818	28.4073028564453	27.5969047546387	28.2624855041504	27.4551296234131	0.0426977	1.28589	P48634;P48634-2;P48634-3	PRRC2A	Protein PRRC2A
26.1390705108643	30.4919013977051	28.1507377624512	30.5388984680176	28.1114768981934	27.8682060241699	30.1842346191406	30.9399967193604	32.7312545776367	30.6881256103516	31.2534961700439	31.6881256103516	0.00617662	2.69749	P68871	HBB	Hemoglobin subunit beta
25.0772457122803	25.1449165344238	23.0788745880127	26.45041847229	26.3409595489502	27.8682060241699	27.1507377624512	27.5314807891846	27.8203125	27.2353496551514	27.0711193084717	27.1889572143555	0.0324927	1.67289	P01008	SERPINC1	Antithrombin-III
26.8384590148926	28.5425930023193	26.3341541290283	28.0453109741211	28.4551296234131	27.8623065948486	31.10524559021	31.3409595489502	28.3494205474854	28.9539356231689	28.8203125	28.7162036895752	0.0165799	1.86802	Q15582	TGFBI	Transforming growth factor-beta-induced protein ig-h3
27.4861583709717	27.7194709777832	27.8623065948486	27.9088478088379	28.1361389160156	27.8504314422607	29.0505104064941	28.8886699676514	29.2602443695068	28.0863857269287	27.8263854980469	28.7644577026367	0.00781261	0.818883	P14625	HSP90B1	Endoplasmin
25.5580081939697	26.4722785949707	24.881103515625	27.4073028564453	27.4234218597412	27.8444576263428	28.9483776092529	28.8384590148926	28.4668445587158	28.5572776794434	28.5314807891846	28.1794967651367	0.00240376	1.98923	P01023	A2M	Alpha-2-macroglobulin
24.2534961700439	26.9427967071533	23.967191696167	27.3910007476807	27.1794967651367	27.7957553863525	27.931568145752	27.8142108917236	27.9759635925293	28.3195858001709	28.8770122528076	27.2444515228271	0.0343185	1.77218	P02760	AMBP	Protein AMBP
26.0792827606201	26.6864566802979	28.3620204925537	25.5550842285156	27.7957553863525	27.7957553863525	21.0019588470459	21.5777320861816	23.7795658111572	26.4582633972168	24.7593879699707	25.9270534515381	0.0120276	-3.1284	Q14574;Q14574-2	DSC3	Desmocollin-3
25.8215293884277	25.8166542053223	25.4073028564453	25.8043975830078	26.6458148956299	27.7770595550537	28.0556907653809	27.6389274597168	28.2935123443604	27.706356048584	27.2802963256836	28.2123394012451	0.00166945	1.65239	P11047	LAMC1	Laminin subunit gamma-1
25.4707279205322	25.7337608337402	24.4676208496094	27.2802963256836	26.6864566802979	27.632007598877	28.7581176757813	28.3910007476807	28.0863857269287	27.8504314422607	28.1410217285156	28.0190315246582	0.00280334	1.99585	P01024	C3	Complement C3
27.5897808074951	27.1507377624512	26.9088478088379	26.9539356231689	26.6180686950684	27.632007598877	25.1718826293945	25.0062446594238	26.0380001068115	27.5681934356689	26.0190315246582	26.4876918792725	0.024886	-1.09372	P52943	CRIP2	Cysteine-rich protein 2
28.6662788391113	27.6797618865967	27.5462779998779	27.6594886779785	27.0400924682617	27.611047744751	26.8142108917236	26.2426357269287	26.4056797027588	27.6250553131104	26.3860740661621	27.3661975860596	0.0185619	-0.893849	P63241;P63241-2;Q9GZV4	EIF5A;EIF5A2	Eukaryotic translation initiation factor 5A-1
27.7895488739014	26.5652904510498	26.2516918182373	26.5897808074951	25.8456554412842	27.5969047546387	26.0505104064941	25.8670291900635	26.4784622192383	26.1054954528809	24.6703357696533	25.6513004302979	0.036479	-0.96929	Q99729-2;Q99729-3	HNRNPAB	Isoform 2 of Heterogeneous nuclear ribonucleoprotein A/B
24.1565341949463	24.4298191070557	25.9825057983398	26.146858215332	25.5725364685059	27.5536212921143	27.9427967071533	27.8563804626465	27.9649925231934	27.7895488739014	28.1699733734131	28.5609245300293	0.000934776	2.40712	P23142;P23142-4	FBLN1	Fibulin-1
25.5314807891846	25.7181644439697	26.4409484863281	25.7568454742432	26.2095527648926	27.5388984680176	24.8950424194336	24.2606925964355	25.1526718139648	24.6152648925781	25.5696430206299	24.8384590148926	0.0039987	-1.31069	P26006;P26006-1	ITGA3	Integrin alpha-3
27.7581176757813	27.4707279205322	26.931568145752	26.8504314422607	26.255298614502	27.5388984680176	25.0359058380127	25.249885559082	26.0421829223633	25.1680603027344	21.9463996887207	25.7820682525635	0.00576396	-2.26342	Q13501	SQSTM1	Sequestosome-1
28.3238868713379	27.5165309906006	28.8623065948486	28.7485523223877	27.8915710449219	27.5165309906006	25.9383163452148	25.7870597839355	26.4089221954346	27.2169704437256	27.1114768981934	27.0190315246582	0.00125251	-1.56293	P30086	PEBP1	Phosphatidylethanolamine-binding protein 1
28.0762271881104	28.1014938354492	28.3661975860596	28.5572776794434	27.9202537536621	27.4938106536865	27.632007598877	27.8142108917236	27.4073028564453	27.1983547210693	27.2802963256836	27.5536212921143	0.00665355	-0.604911	P04075	ALDOA	Fructose-bisphosphate aldolase A
28.2624855041504	27.903112411499	27.8203125	28.2978916168213	28.1164436340332	27.4551296234131	27.5754241943359	26.8019332885742	27.8444576263428	26.9649925231934	26.6180686950684	27.2624855041504	0.00634765	-0.798002	Q15149;Q15149-4	PLEC	Plectin
26.2642765045166	26.5374183654785	26.7259845733643	26.4691753387451	26.5594673156738	27.4472675323486	26.7517471313477	27.3910007476807	28.5014247894287	27.1603870391846	27.2802963256836	28.1699733734131	0.0201549	0.875207	P07602;P07602-2;P07602-3	PSAP	Prosaposin
24.8288097381592	25.7181644439697	25.8166542053223	23.60964012146	24.7593879699707	27.4472675323486	26.4953365325928	27.7770595550537	28.611047744751	26.8504314422607	25.6540336608887	27.6039943695068	0.0243807	1.802	P13473-2	LAMP2	Isoform LAMP-2B of Lysosome-associated membrane glycoprotein 2
29.5951271057129	29.5296211242676	27.8263854980469	28.370361328125	28.571813583374	27.4393634796143	26.0587882995605	24.9759635925293	25.3778247833252	26.1410217285156	27.1603870391846	26.2660655975342	0.000298359	-2.55877	P31947	SFN	14-3-3 protein sigma
27.4784622192383	27.3661975860596	26.8142108917236	27.2802963256836	27.1014938354492	27.4153842926025	27.289119720459	26.9088478088379	27.1014938354492	26.1699733734131	26.1273097991943	26.2855968475342	0.0282712	-0.595617	O75369-8	FLNB	Isoform 8 of Filamin-B
28.3494205474854	27.6389274597168	27.6250553131104	27.3066082000732	27.289119720459	27.4073028564453	26.1832885742188	26.289119720459	26.3811302185059	27.9088478088379	26.0934562683105	27.1507377624512	0.0188235	-0.934976	O00151	PDLIM1	PDZ and LIM domain protein 1
27.8384590148926	27.6389274597168	27.7194709777832	26.8142108917236	27.2076930999756	27.3910007476807	28.8886699676514	28.7739181518555	28.1263256072998	28.0711193084717	27.783317565918	27.9539356231689	0.0063949	0.831254	O15143	ARPC1B	Actin-related protein 2/3 complex subunit 1B
25.1449165344238	28.6730346679688	27.7259845733643	29.9949645996094	27.0083847045898	27.3910007476807	29.04270362854	29.2691898345947	32.034854888916	30.2421817779541	30.1603870391846	31.1300144195557	0.00827187	2.65684	P02042;P02100;P68871;P69892	HBB;HBD;HBE1;HBG2	Hemoglobin subunit delta
26.8142108917236	26.7644577026367	26.8142108917236	26.3477325439453	27.37451171875	27.37451171875	25.01051902771	24.5044574737549	25.2020969390869	25.1014938354492	25.37451171875	24.7542991638184	3.08335e-06	-1.92371	P16144;P16144-2;P16144-3;P16144-4	ITGB4	Integrin beta-4
27.5314807891846	26.6180686950684	26.5897808074951	26.6594886779785	25.8142108917236	27.289119720459	24.3578338623047	24.4298191070557	25.3611850738525	26.8740825653076	25.3477325439453	26.5240249633789	0.0275012	-1.26791	P61956;P61956-2	SUMO2	Small ubiquitin-related modifier 2
23.8093128204346	24.448844909668	23.3778247833252	24.5285034179688	24.2534961700439	27.2714195251465	25.0442695617676	24.9846801757813	27.1699733734131	26.8623065948486	26.3711910247803	26.5710906982422	0.0448174	1.55235	P05156	CFI	Complement factor I
26.2058296203613	27.289119720459	25.4169960021973	25.8670291900635	26.5521545410156	27.2534961700439	25.8528137207031	25.612455368042	24.9088478088379	25.3511066436768	25.3273162841797	25.1094856262207	0.00981386	-1.07043	Q96CX2	KCTD12	BTB/POZ domain-containing protein KCTD12
26.8623065948486	27.0813159942627	28.5014247894287	26.4535617828369	27.4938106536865	27.2534961700439	21.8151893615723	22.9846801757813	24.1253395080566	27.1794967651367	25.0567245483398	27.7644577026367	0.0331317	-2.45334	P14923	JUP	Junction plakoglobin
24.4234218597412	25.7945156097412	24.5521545410156	26.37451171875	26.2838325500488	27.2444515228271	27.4234218597412	27.5969047546387	26.7770595550537	26.9868507385254	26.5105075836182	27.5536212921143	0.0188403	1.36258	P13611;P13611-2;P13611-3;P13611-4;P13611-5	VCAN	Versican core protein
26.237174987793	27.8142108917236	26.5014247894287	26.7644577026367	27.6594886779785	27.2076930999756	29.5184078216553	29.6645832061768	29.5609245300293	28.9922637939453	28.6145629882813	29.3682804107666	2.49991e-05	2.25576	P50454	SERPINH1	Serpin H1
25.606819152832	26.8384590148926	26.3926391601563	26.421817779541	26.7770595550537	27.1794967651367	28.0813159942627	28.2714195251465	28.3238868713379	26.3477325439453	26.6180686950684	27.3910007476807	0.0419762	0.969522	Q5JPE7;Q5JPE7-2	NOMO2	Nodal modulator 2
24.5344524383545	25.2206649780273	23.4551296234131	23.904260635376	26.7259845733643	27.1507377624512	22.2419090270996	20.6673927307129	24.0690727233887	23.2154903411865	22.567008972168	22.6583995819092	0.00700844	-2.59533	Q2UY09	COL28A1	Collagen alpha-1(XXVIII) chain
28.2123394012451	26.8857650756836	26.3066082000732	27.4861583709717	27.3991737365723	27.1507377624512	26.4784622192383	26.249885559082	26.2206649780273	27.0711193084717	25.7233829498291	26.6180686950684	0.0241513	-0.846533	P61353	RPL27	60S ribosomal protein L27
27.1889572143555	27.7194709777832	27.7770595550537	27.7129287719727	27.903112411499	27.1410217285156	28.37451171875	28.5969047546387	29.2053642272949	28.1603870391846	27.8444576263428	28.9594745635986	0.00307899	0.949758	P07237	P4HB	Protein disulfide-isomerase
27.7129287719727	27.8203125	27.6389274597168	28.0137176513672	27.5536212921143	27.1312408447266	27.632007598877	27.1014938354492	26.8384590148926	26.6997528076172	26.632007598877	26.9539356231689	0.00585264	-0.668849	P00558	PGK1	Phosphoglycerate kinase 1
27.8142108917236	27.4551296234131	26.8263854980469	27.1794967651367	26.6730346679688	27.1213932037354	26.2749767303467	26.45041847229	26.289119720459	26.5344524383545	25.8904113769531	26.0463523864746	0.000794284	-0.930653	P23246	SFPQ	Splicing factor, proline- and glutamine-rich
25.9715843200684	25.9247894287109	25.0484313964844	25.3645286560059	25.2316913604736	27.0813159942627	26.8740825653076	26.8857650756836	26.7129287719727	26.8740825653076	25.6458148956299	26.5074863433838	0.0482842	0.81297	Q8WX93;Q8WX93-3	PALLD	Palladin
26.9539356231689	28.1410217285156	26.3477325439453	27.2714195251465	28.1458873748779	27.0608520507813	23.6208686828613	23.8950424194336	26.0731639862061	26.9539356231689	26.9649925231934	26.5536212921143	0.0376414	-1.6432	P09493-8;P09493-9	TPM1	Isoform 8 of Tropomyosin alpha-1 chain
27.7129287719727	26.5754241943359	27.2076930999756	27.0608520507813	26.6997528076172	27.0608520507813	24.9494895935059	24.8480453491211	26.4202117919922	26.8740825653076	25.6567649841309	26.8263854980469	0.019947	-1.12375	Q01105-4	SET	Isoform 4 of Protein SET
27.6250553131104	27.6526679992676	27.2978916168213	27.5314807891846	27.2076930999756	27.0400924682617	26.8623065948486	27.2169704437256	26.3959102630615	26.2961406707764	26.2225093841553	26.3893604278564	0.00136501	-0.828614	P29401;P29401-2	TKT	Transketolase
25.1094856262207	25.606819152832	24.6039943695068	26.6864566802979	26.6730346679688	27.0296001434326	28.934383392334	29.2215881347656	30.7129287719727	29.2489814758301	27.9868507385254	29.8813953399658	0.000108485	3.37946	P02461	COL3A1	Collagen alpha-1(III) chain
25.0608520507813	25.9955024719238	24.8142108917236	26.9649925231934	26.7770595550537	26.9976577758789	31.4531688690186	31.2758636474609	30.9329776763916	28.9976577758789	29.7308502197266	30.4433212280273	1.39061e-05	4.37059	P02751-1;P02751-17;P02751-3	FN1	Isoform 1 of Fibronectin
27.2444515228271	27.2714195251465	26.332447052002	27.2978916168213	27.0400924682617	26.9976577758789	24.0190315246582	24.9715843200684	24.1332015991211	25.7669868469238	26.5029411315918	25.8693828582764	0.0019176	-1.82014	Q9BPU6	DPYSL5	Dihydropyrimidinase-related protein 5
27.2353496551514	26.632007598877	26.4551296234131	26.505973815918	25.7389240264893	26.9649925231934	26.1253395080566	25.7568454742432	26.2606925964355	26.3238868713379	24.7644577026367	26.0690727233887	0.0499842	-0.705347	Q12906-7	ILF3	Isoform 7 of Interleukin enhancer-binding factor 3
26.7259845733643	27.289119720459	27.0190315246582	26.5374183654785	27.7957553863525	26.9088478088379	26.3611850738525	25.9065570831299	26.3358592987061	26.2058296203613	26.9868507385254	26.4598274230957	0.016623	-0.670008	Q13228;Q13228-4	SELENBP1	Methanethiol oxidase
27.2624855041504	26.4298191070557	27.0296001434326	26.9202537536621	25.5667419433594	26.8973522186279	25.4892234802246	25.1292762756348	25.6540336608887	26.8740825653076	24.9360694885254	25.8336429595947	0.0203069	-1.03165	P98179	RBM3	RNA-binding protein 3
27.0505104064941	27.2978916168213	26.7644577026367	26.8384590148926	27.3238868713379	26.8623065948486	26.3926391601563	26.5754241943359	26.6180686950684	26.6864566802979	25.9293117523193	26.5754241943359	0.00402352	-0.560031	O43707	ACTN4	Alpha-actinin-4
26.7644577026367	25.8117637634277	25.4922828674316	26.4361896514893	26.0400924682617	26.8263854980469	25.9360694885254	25.1094856262207	25.7895488739014	25.9803276062012	25.1718826293945	25.6513004302979	0.0428433	-0.622093	P62318;P62318-2	SNRPD3	Small nuclear ribonucleoprotein Sm D3
26.5580081939697	27.0400924682617	26.8740825653076	26.9202537536621	26.8019332885742	26.7895488739014	28.1263256072998	27.7957553863525	28.6997528076172	28.1699733734131	27.6997528076172	28.4861583709717	1.45982e-05	1.3323	Q8NBS9	TXNDC5	Thioredoxin domain-containing protein 5
25.2534961700439	26.3711910247803	24.7023983001709	26.0421829223633	26.1642284393311	26.7895488739014	27.9868507385254	27.9976577758789	27.7194709777832	27.1699733734131	26.4968605041504	27.3494205474854	0.00254125	1.5662	Q14195-2	DPYSL3	Isoform LCRMP-4 of Dihydropyrimidinase-related protein 3
25.1410217285156	25.4234218597412	25.5696430206299	26.6458148956299	26.1642284393311	26.7770595550537	26.7129287719727	27.289119720459	29.1531562805176	28.37451171875	27.0813159942627	29.1507377624512	0.00312673	2.00676	Q96D15	RCN3	Reticulocalbin-3
26.7770595550537	27.289119720459	26.6039943695068	27.3152732849121	27.289119720459	26.7770595550537	25.931568145752	26.0914402008057	25.3611850738525	25.1487998962402	26.0463523864746	25.9179801940918	0.000124108	-1.25905	P37837;P37837-2	TALDO1	Transaldolase
24.498384475708	24.9583683013916	23.6540336608887	26.3728523254395	25.7870597839355	26.7517471313477	29.7129287719727	29.3536338806152	30.5108852386475	28.5052165985107	28.7988471984863	29.6509571075439	2.74379e-05	4.085	P49747	COMP	Cartilage oligomeric matrix protein
25.7466316223145	25.9202537536621	26.0190315246582	25.9976577758789	25.6864566802979	26.7259845733643	28.8080863952637	26.7259845733643	27.9145622253418	27.4707279205322	26.3561553955078	27.3661975860596	0.004214	1.42428	P35556	FBN2	Fibrillin-2
23.5638370513916	25.3066082000732	25.2389965057373	25.6917896270752	25.384428024292	26.7129287719727	28.2169704437256	27.4861583709717	28.4512042999268	27.8203125	27.9088478088379	28.4745998382568	0.000105674	2.74325	P02749	APOH	Beta-2-glycoprotein 1
26.6594886779785	26.3794784545898	25.8142108917236	25.8646697998047	24.9179801940918	26.7129287719727	24.6208686828613	24.1718826293945	25.1603870391846	25.7593879699707	24.2316913604736	25.7969932556152	0.0217559	-1.10126	Q9BW30	TPPP3	Tubulin polymerization-promoting protein family member 3
27.7389240264893	27.0813159942627	26.6458148956299	27.1014938354492	26.7129287719727	26.6730346679688	25.4892234802246	25.187068939209	26.5652904510498	26.7644577026367	25.9759635925293	26.3942756652832	0.0128176	-0.929539	P31948;P31948-2	STIP1	Stress-induced-phosphoprotein 1
27.5165309906006	25.8996601104736	25.8717346191406	26.8740825653076	25.9134216308594	26.6730346679688	25.01051902771	25.4738273620605	25.3877182006836	26.2926349639893	25.8623065948486	25.7076721191406	0.0295692	-0.835631	P26373	RPL13	60S ribosomal protein L13
27.9483776092529	27.9145622253418	27.289119720459	27.5462779998779	27.7770595550537	26.6594886779785	26.5536212921143	26.5638370513916	26.1429710388184	26.1014938354492	26.5462779998779	26.7517471313477	0.000763563	-1.07916	P63104	YWHAZ	14-3-3 protein zeta/delta
26.9649925231934	25.7542991638184	25.8973522186279	25.4519901275635	25.4330081939697	26.5448055267334	21.6684417724609	21.5006465911865	24.1094856262207	25.2095527648926	20.6882991790771	24.6917896270752	0.00419805	-3.02971	Q14134	TRIM29	Tripartite motif-containing protein 29
26.7644577026367	26.931568145752	26.1014938354492	26.6458148956299	26.4629497528076	26.5225296020508	26.5359363555908	26.5725364685059	25.7155494689941	25.6997528076172	25.8384590148926	25.2996387481689	0.0245522	-0.627824	P31943;P55795	HNRNPH1;HNRNPH2	Heterogeneous nuclear ribonucleoprotein H
25.1014938354492	25.3645286560059	24.904260635376	25.1332015991211	24.7337608337402	26.5165309906006	26.6180686950684	26.5725364685059	27.3910007476807	26.0914402008057	24.8950424194336	26.7259845733643	0.0296755	1.09005	O43491;O43491-4	EPB41L2	Band 4.1-like protein 2
25.9157028198242	26.4056797027588	26.033805847168	25.4519901275635	25.9803276062012	26.5165309906006	26.339262008667	25.3678646087646	24.6971035003662	25.5344524383545	24.3238868713379	24.7076721191406	0.0249872	-0.888966	P52566	ARHGDIB	Rho GDP-dissociation inhibitor 2
26.4846210479736	25.7669868469238	26.0792827606201	25.8019332885742	25.7920341491699	26.4707279205322	23.5754241943359	23.7285823822021	24.461389541626	25.01051902771	23.632007598877	25.4676208496094	0.000578809	-1.75334	Q06323	PSME1	Proteasome activator complex subunit 1
27.5165309906006	27.3661975860596	26.6864566802979	26.7517471313477	26.8857650756836	26.4676208496094	25.4202117919922	24.8239593505859	25.37451171875	27.1603870391846	26.7259845733643	26.5403785705566	0.0464179	-0.938148	P62269	RPS18	40S ribosomal protein S18
25.1014938354492	26.2978916168213	26.3661975860596	26.1603870391846	26.7259845733643	26.4456901550293	27.9202537536621	28.5314807891846	29.1410217285156	27.1014938354492	26.9539356231689	27.6526679992676	0.00207891	1.70053	O95302	FKBP9	Peptidyl-prolyl cis-trans isomerase FKBP9
25.1718826293945	24.4361896514893	24.9539356231689	23.4551296234131	23.5403785705566	26.4330081939697	26.2280254364014	26.6458148956299	27.4707279205322	26.3527927398682	24.6971035003662	26.8740825653076	0.0163636	1.713	P35613;P35613-2	BSG	Basigin
25.7181644439697	25.4234218597412	25.3066082000732	25.0274925231934	24.8670291900635	26.4298191070557	24.2606925964355	24.3711910247803	24.3238868713379	25.3942756652832	22.0775947570801	24.7593879699707	0.0331347	-1.26425	O60504	SORBS3	Vinexin
26.135160446167	25.0359058380127	24.9539356231689	25.2020969390869	24.1794967651367	26.4234218597412	24.5521545410156	24.5165309906006	24.881103515625	22.375509262085	21.8789176940918	24.6649227142334	0.0389248	-1.51015	Q15637-4;Q15637-5	SF1	Isoform 4 of Splicing factor 1
25.2353496551514	25.1487998962402	25.3204460144043	24.6971035003662	24.7181644439697	26.4186038970947	23.8480453491211	23.6757297515869	24.2820663452148	23.7285823822021	23.5403785705566	23.3511066436768	0.000351142	-1.51876	Q15599;Q15599-2	SLC9A3R2	Na(+)/H(+) exchange regulatory cofactor NHE-RF2
25.2169704437256	26.1094856262207	25.836051940918	26.2480754852295	26.2820663452148	26.4073028564453	27.2624855041504	27.5462779998779	28.7421398162842	27.1507377624512	26.1429710388184	27.7770595550537	0.00456019	1.42029	Q92896;Q92896-2;Q92896-3	GLG1	Golgi apparatus protein 1
26.9649925231934	25.6917896270752	24.9803276062012	28.1555709838867	28.1603870391846	26.4040565490723	21.0690727233887	21.0548496246338	21.7181644439697	21.7220458984375	25.8117637634277	21.8133087158203	0.000539025	-4.52799	P12830	CDH1	Cadherin-1
27.6997528076172	27.8384590148926	26.3893604278564	27.6039943695068	27.4314136505127	26.3959102630615	27.0083847045898	26.3152732849121	25.7414970397949	25.9781475067139	27.0608520507813	26.4105396270752	0.0419372	-0.807366	P68371;Q13509	TUBB3;TUBB4B	Tubulin beta-4B chain
27.1507377624512	27.0296001434326	26.0974807739258	25.3477325439453	26.0731639862061	26.3959102630615	25.9472618103027	25.6864566802979	24.9627876281738	25.3578338623047	25.1908416748047	25.4707279205322	0.0144232	-0.913119	P54652	HSPA2	Heat shock-related 70 kDa protein 2
25.1292762756348	26.0670204162598	25.6649227142334	26.1449165344238	26.2169704437256	26.3893604278564	27.1889572143555	27.0813159942627	27.8740825653076	25.7155494689941	26.4314136505127	27.0190315246582	0.023139	0.949647	P49755	TMED10	Transmembrane emp24 domain-containing protein 10
27.8973522186279	28.0762271881104	26.7129287719727	27.5969047546387	27.6594886779785	26.3893604278564	25.7542991638184	25.8456554412842	24.8764266967773	25.310079574585	26.4892234802246	25.3811302185059	0.00055549	-1.77924	P16152	CBR1	Carbonyl reductase [NADPH] 1
25.5135231018066	25.9360694885254	26.1623096466064	24.0359058380127	25.4137706756592	26.3794784545898	22.988151550293	23.3238868713379	23.9494895935059	26.2076930999756	23.0558967590332	24.5983257293701	0.0288586	-1.55294	P51911	CNN1	Calponin-1
27.6389274597168	27.6931190490723	25.2095527648926	27.4472675323486	27.1794967651367	26.3778247833252	24.632007598877	24.1174354553223	25.0317058563232	27.1312408447266	26.5120162963867	25.4676208496094	0.0402547	-1.44236	P62277	RPS13	40S ribosomal protein S13
26.498384475708	27.1114768981934	25.9338207244873	27.1603870391846	26.9759635925293	26.3728523254395	25.6864566802979	25.187068939209	25.4830837249756	25.2206649780273	26.2767524719238	25.3778247833252	0.00134918	-1.13684	Q03252	LMNB2	Lamin-B2
26.9539356231689	27.226188659668	26.9868507385254	26.7259845733643	26.931568145752	26.3187236785889	20.3432559967041	19.988151550293	24.8996601104736	25.6891250610352	27.1014938354492	25.8575687408447	0.0437395	-2.87733	Q15847	ADIRF	Adipogenesis regulatory factor
25.2243499755859	24.5462779998779	24.6649227142334	24.0274925231934	25.1094856262207	26.3152732849121	28.7988471984863	29.0003471374512	30.5844135284424	28.8203125	29.2284851074219	30.2534961700439	1.68137e-06	4.46635	P00738;P00739;P00739-2	HP;HPR	Haptoglobin
26.3527927398682	26.1623096466064	25.1410217285156	26.2534961700439	26.2039642333984	26.2996387481689	25.7619247436523	25.3443508148193	25.0567245483398	24.8288097381592	26.1603870391846	25.1983547210693	0.0330419	-0.677112	P32969	RPL9P9	60S ribosomal protein L9
27.289119720459	26.4393634796143	26.9868507385254	27.1410217285156	26.2280254364014	26.2802963256836	24.9803276062012	24.0190315246582	26.2516918182373	26.3135433197021	26.1927223205566	26.1680603027344	0.0318279	-1.07322	P38159;Q96E39	RBMX;RBMXL1	RNA-binding motif protein, X chromosome
23.5754241943359	25.2820663452148	24.9450302124023	27.2714195251465	25.9111366271973	26.2660655975342	29.0505104064941	28.1555709838867	31.1603870391846	29.6696605682373	30.4032440185547	29.5444374084473	0.00010565	4.12211	P02675	FGB	Fibrinogen beta chain
24.0608520507813	25.9202537536621	23.7895488739014	25.3031272888184	25.4234218597412	26.249885559082	27.1014938354492	27.3409595489502	26.6997528076172	26.3187236785889	25.8551940917969	26.5418548583984	0.00808043	1.51848	Q14315;Q14315-2	FLNC	Filamin-C
27.2169704437256	27.37451171875	26.7259845733643	27.1014938354492	27.0190315246582	26.246265411377	25.249885559082	25.052583694458	25.9494895935059	26.3860740661621	26.249885559082	26.9088478088379	0.0145215	-0.981249	P31946;P31946-2	YWHAB	14-3-3 protein beta/alpha
22.345666885376	21.6329574584961	21.8151893615723	23.9494895935059	22.1518993377686	26.2444515228271	24.5165309906006	24.5403785705566	25.5195331573486	24.4298191070557	24.8093128204346	24.7895488739014	0.0412028	1.74424	P10643	C7	Complement component C7
26.7129287719727	26.5074863433838	26.5285034179688	26.632007598877	26.0894203186035	26.2444515228271	25.4456901550293	25.1371173858643	25.3273162841797	25.8623065948486	24.6757297515869	25.4393634796143	0.000121422	-1.13788	P12956	XRCC6	X-ray repair cross-complementing protein 6
26.8973522186279	26.8142108917236	25.3273162841797	27.3409595489502	26.3628578186035	26.2243499755859	25.6264495849609	25.4861583709717	24.9976577758789	25.4582633972168	26.3443508148193	25.9539356231689	0.0320181	-0.850039	P42330	AKR1C3	Aldo-keto reductase family 1 member C3
26.8142108917236	25.8336429595947	27.4707279205322	26.5180339813232	26.7644577026367	26.2095527648926	29.5754241943359	29.1507377624512	28.8384590148926	27.7194709777832	28.8050117492676	29.1865978240967	6.15097e-05	2.27751	Q05707;Q05707-2	COL14A1	Collagen alpha-1(XIV) chain
25.6264495849609	24.7389240264893	24.7994651794434	24.9494895935059	24.2095527648926	26.2076930999756	24.8764266967773	23.8384590148926	24.8996601104736	23.7695121765137	22.7593879699707	24.3443508148193	0.0451628	-1.0073	P51608;P51608-2	MECP2	Methyl-CpG-binding protein 2
25.640308380127	26.6039943695068	26.5195331573486	26.4999046325684	26.5667419433594	26.2002277374268	27.0296001434326	27.6039943695068	28.7801914215088	26.7259845733643	27.4234218597412	27.508996963501	0.00473494	1.17358	P55809	OXCT1	Succinyl-CoA:3-ketoacid coenzyme A transferase 1, mitochondrial
27.0296001434326	27.0190315246582	25.6567649841309	26.632007598877	26.3066082000732	26.1946029663086	26.3221683502197	26.37451171875	25.0400924682617	25.7969932556152	25.1526718139648	25.1449165344238	0.030118	-0.834544	P62826	RAN	GTP-binding nuclear protein Ran
24.60964012146	25.6236610412598	25.5954818725586	25.7440662384033	26.0169086456299	26.1946029663086	27.1014938354492	27.3578338623047	27.7453498840332	26.2978916168213	26.2588958740234	27.37451171875	0.00202334	1.39194	P49257	LMAN1	Protein ERGIC-53
23.0966758728027	25.1565341949463	25.2169704437256	25.0934562683105	24.6485595703125	26.1927223205566	26.4040565490723	26.3375606536865	26.2820663452148	25.1680603027344	26.2678527832031	26.249885559082	0.0239436	1.21743	Q86VB7;Q86VB7-2;Q86VB7-3	CD163	Scavenger receptor cysteine-rich type 1 protein M130
24.1487998962402	25.5492191314697	23.7994651794434	25.6152648925781	25.5609245300293	26.1737899780273	27.8444576263428	27.8857650756836	27.2802963256836	25.904260635376	25.6837825775146	26.7770595550537	0.0091868	1.75469	Q14194;Q14194-2;Q14195-2	CRMP1;DPYSL3	Dihydropyrimidinase-related protein 1
23.4298191070557	24.3711910247803	23.1425800323486	25.9157028198242	26.6864566802979	26.1680603027344	28.0348567962646	27.1507377624512	26.5897808074951	26.6594886779785	29.1114768981934	27.9759635925293	0.00484427	2.63475	P08294	SOD3	Extracellular superoxide dismutase [Cu-Zn]
23.9583683013916	28.4707279205322	26.3152732849121	28.7096462249756	26.1312408447266	26.1584625244141	28.1889572143555	29.0889148712158	30.830924987793	28.5645637512207	29.1960105895996	29.7957553863525	0.0085279	2.65357	P02042;P68871	HBB;HBD	Hemoglobin subunit delta
25.9781475067139	25.7491912841797	25.6430625915527	26.1273097991943	25.9157028198242	26.1584625244141	25.3409595489502	24.8288097381592	25.7440662384033	24.4861583709717	24.5285034179688	24.8384590148926	0.00121478	-0.967487	Q01130;Q01130-2	SRSF2	Serine/arginine-rich splicing factor 2
26.1526718139648	26.4922828674316	25.6594886779785	26.1794967651367	25.7491912841797	26.1565341949463	23.5983257293701	24.5696430206299	24.9803276062012	23.5165309906006	23.9134216308594	23.7076721191406	2.34392e-05	-2.01729	P09601	HMOX1	Heme oxygenase 1
25.0690727233887	25.6622085571289	25.4861583709717	26.0954704284668	26.2873592376709	26.1507377624512	26.525520324707	26.7644577026367	27.611047744751	26.1253395080566	27.0400924682617	26.7644577026367	0.00467053	1.01332	Q12797;Q12797-10	ASPH	Aspartyl/asparaginyl beta-hydroxylase
24.0019588470459	24.5983257293701	24.1094856262207	24.4676208496094	24.9846801757813	26.146858215332	26.0711193084717	26.2243499755859	26.6180686950684	25.4707279205322	25.1054954528809	25.7568454742432	0.0141076	1.15628	P11717	IGF2R	Cation-independent mannose-6-phosphate receptor
25.9472618103027	26.6458148956299	26.5433311462402	26.4629497528076	27.1603870391846	26.1292762756348	26.8623065948486	27.4073028564453	29.3174304962158	27.8563804626465	27.7895488739014	29.1507377624512	0.00448255	1.58245	Q07065	CKAP4	Cytoskeleton-associated protein 4
26.2820663452148	25.7259845733643	25.1756954193115	25.3443508148193	24.9715843200684	26.1292762756348	25.0400924682617	24.8717346191406	24.6430625915527	24.5403785705566	23.5869197845459	25.1449165344238	0.0119732	-0.966976	Q13283	G3BP1	Ras GTPase-activating protein-binding protein 1
26.7259845733643	26.4441108703613	25.448844909668	26.3711910247803	26.0169086456299	26.1154518127441	27.1603870391846	27.0914402008057	26.8857650756836	26.6997528076172	26.0629119873047	26.6730346679688	0.0386417	0.575133	Q9ULV4;Q9ULV4-2;Q9ULV4-3	CORO1C	Coronin-1C
26.6864566802979	26.508996963501	26.2002277374268	26.6458148956299	25.7593879699707	26.1054954528809	25.2353496551514	25.4953365325928	25.0190315246582	25.6485595703125	25.3811302185059	25.1756954193115	0.000201014	-0.991879	Q15233	NONO	Non-POU domain-containing octamer-binding protein
24.1642284393311	24.5580081939697	23.904260635376	22.4947261810303	23.4551296234131	26.1014938354492	27.1014938354492	27.37451171875	27.3910007476807	26.5314807891846	24.3975429534912	26.4456901550293	0.00479113	2.42731	P04216	THY1	Thy-1 membrane glycoprotein
26.931568145752	26.249885559082	25.4234218597412	26.0752067565918	25.5135231018066	26.083345413208	25.37451171875	25.3443508148193	24.9715843200684	25.4707279205322	24.8384590148926	25.310079574585	0.00719194	-0.827873	P11940	PABPC1	Polyadenylate-binding protein 1
25.8408622741699	26.5897808074951	25.7644577026367	26.3991737365723	26.8857650756836	26.0711193084717	27.6662788391113	27.783317565918	27.3910007476807	26.37451171875	27.632007598877	26.8504314422607	0.00540452	1.0244	P06396-2	GSN	Isoform 2 of Gelsolin
26.7517471313477	25.448844909668	23.8857650756836	25.6152648925781	24.8904113769531	26.0484313964844	23.310079574585	23.8093128204346	24.1946029663086	24.6864566802979	24.0442695617676	24.3031272888184	0.0111081	-1.3821	P42766	RPL35	60S ribosomal protein L35
26.461389541626	26.1034965515137	26.1114768981934	26.6458148956299	25.9202537536621	26.0442695617676	25.0853748321533	24.5983257293701	25.6837825775146	26.0690727233887	25.0442695617676	25.2570991516113	0.00320216	-0.924796	P38159	RBMX	RNA-binding motif protein, X chromosome
24.1946029663086	25.7870597839355	25.6011619567871	25.2678527832031	25.5696430206299	26.0442695617676	27.1312408447266	27.3578338623047	27.0914402008057	25.888090133667	25.5044574737549	26.2570991516113	0.0200953	1.1276	Q9BVK6	TMED9	Transmembrane emp24 domain-containing protein 9
24.0934562683105	24.60964012146	24.7994651794434	24.6430625915527	25.0731639862061	26.0359058380127	26.2624855041504	26.226188659668	27.1603870391846	25.6971035003662	25.8480453491211	27.0400924682617	0.00207759	1.4966	P30837	ALDH1B1	Aldehyde dehydrogenase X, mitochondrial
26.4441108703613	25.4519901275635	25.960578918457	25.606819152832	24.7945156097412	26.0317058563232	23.3910007476807	23.1749324798584	24.6375465393066	25.2855968475342	25.3307399749756	25.0649681091309	0.0221583	-1.23416	Q9UNZ2;Q9UNZ2-5	NSFL1C	NSFL1 cofactor p47
25.9693908691406	26.5388984680176	27.1889572143555	26.5897808074951	26.2714195251465	26.0211505889893	25.1253395080566	24.8764266967773	25.8504314422607	26.1034965515137	26.1429710388184	25.9649925231934	0.0255834	-0.752657	Q9H2U2;Q9H2U2-2	PPA2	Inorganic pyrophosphatase 2, mitochondrial
26.8142108917236	25.6485595703125	25.3135433197021	25.3341541290283	24.9360694885254	26.0211505889893	25.0608520507813	24.1718826293945	24.8043975830078	24.8190937042236	24.01051902771	24.4800052642822	0.00559062	-1.12016	Q92597	NDRG1	Protein NDRG1
28.1936626434326	27.0296001434326	27.2353496551514	27.903112411499	27.0914402008057	26.0211505889893	22.3736209869385	23.8670291900635	24.1332015991211	23.4676208496094	21.6540966033936	24.9450302124023	6.07785e-05	-3.83895	P36952	SERPINB5	Serpin B5
24.5754241943359	24.581184387207	24.3910007476807	24.7745475769043	25.4676208496094	26.0147819519043	25.3975429534912	25.1680603027344	25.6513004302979	25.8787670135498	26.3031272888184	26.5150279998779	0.0293535	0.851544	P55268	LAMB2	Laminin subunit beta-2
24.498384475708	25.6944484710693	25.640308380127	25.7542991638184	26.1312408447266	26.0147819519043	26.5594673156738	27.3152732849121	26.8973522186279	26.0914402008057	26.3991737365723	26.4153842926025	0.00743538	0.990771	Q12907	LMAN2	Vesicular integral-membrane protein VIP36
26.2408180236816	27.0505104064941	26.4024314880371	26.5240249633789	26.6997528076172	26.0126533508301	26.1623096466064	26.0190315246582	25.1718826293945	25.8336429595947	24.6971035003662	25.2095527648926	0.00568352	-0.972778	P13010	XRCC5	X-ray repair cross-complementing protein 5
26.8857650756836	26.8019332885742	25.6264495849609	25.5225296020508	26.0670204162598	26.0083847045898	24.7994651794434	24.9225234985352	23.2534961700439	24.7994651794434	24.2095527648926	24.9976577758789	0.00099934	-1.65499	P31947;P61981;P63104;Q04917	SFN;YWHAG;YWHAH;YWHAZ	14-3-3 protein sigma
27.2714195251465	26.632007598877	26.9976577758789	27.1014938354492	26.9649925231934	25.9846801757813	25.2095527648926	25.0649681091309	25.498384475708	25.9065570831299	25.9111366271973	26.1546039581299	0.000925162	-1.20117	P31946;P31946-2;P61981	YWHAB;YWHAG	14-3-3 protein beta/alpha
27.0083847045898	27.6458148956299	26.3975429534912	27.5969047546387	27.3238868713379	25.9825057983398	26.0400924682617	26.2095527648926	24.9627876281738	25.1526718139648	26.1371173858643	25.7311744689941	0.00430823	-1.28694	P09211	GSTP1	Glutathione S-transferase P
25.4266242980957	26.3048686981201	25.7795658111572	26.5521545410156	26.237174987793	25.9781475067139	26.5897808074951	26.7644577026367	27.226188659668	26.4769191741943	27.0813159942627	26.8504314422607	0.00304227	0.785093	P42765	ACAA2	3-ketoacyl-CoA thiolase, mitochondrial
26.1312408447266	25.9998092651367	25.8834362030029	25.7619247436523	25.5462779998779	25.9759635925293	25.2280254364014	25.0690727233887	25.3578338623047	25.4040565490723	25.4008026123047	25.8693828582764	0.00498514	-0.494913	P54727	RAD23B	UV excision repair protein RAD23 homolog B
25.3135433197021	25.2534961700439	25.5667419433594	25.3511066436768	25.1946029663086	25.967191696167	22.1422729492188	21.395975112915	25.1410217285156	22.7654705047607	25.8117637634277	22.9115943908691	0.0159901	-2.07976	Q9NP74	PALMD	Palmdelphin
26.4345989227295	27.1312408447266	26.8142108917236	27.0608520507813	27.0083847045898	25.967191696167	26.1642284393311	25.4800052642822	25.7050380706787	26.1718826293945	26.8740825653076	26.3238868713379	0.0469694	-0.616226	Q99497	PARK7	Parkinson disease protein 7
26.5388984680176	26.2588958740234	25.8857650756836	26.3256015777588	25.6347808837891	25.9583683013916	24.9846801757813	25.0062446594238	25.2714195251465	25.6208686828613	24.3307399749756	25.0190315246582	0.000692921	-1.06155	Q96AE4;Q96AE4-2	FUBP1	Far upstream element-binding protein 1
24.9270534515381	25.246265411377	25.5754241943359	26.0062446594238	26.3811302185059	25.9472618103027	27.1794967651367	27.4707279205322	27.3238868713379	26.0083847045898	26.3860740661621	27.0083847045898	0.00355603	1.2156	P04843	RPN1	Dolichyl-diphosphooligosaccharide--protein glycosyltransferase subunit 1
26.8973522186279	26.9427967071533	26.632007598877	26.6458148956299	26.632007598877	25.9405574798584	26.339262008667	24.4298191070557	25.5044574737549	26.0019588470459	26.2188186645508	26.2516918182373	0.032674	-0.824088	P62942	FKBP1A	Peptidyl-prolyl cis-trans isomerase FKBP1A
23.2258224487305	23.967191696167	24.246265411377	24.384428024292	24.4298191070557	25.9338207244873	26.0731639862061	26.6039943695068	27.4784622192383	25.8408622741699	24.5165309906006	27.1889572143555	0.00695618	1.9191	Q9UBG0	MRC2	C-type mannose receptor 2
24.1410217285156	24.3511066436768	24.384428024292	24.7593879699707	24.5638370513916	25.9338207244873	26.1054954528809	26.1390705108643	27.1699733734131	26.3169994354248	25.5014247894287	26.8019332885742	0.000908425	1.65022	Q9Y680;Q9Y680-3	FKBP7	Peptidyl-prolyl cis-trans isomerase FKBP7
23.8288097381592	26.3358592987061	23.8950424194336	26.2678527832031	26.9759635925293	25.9088478088379	28.1164436340332	28.7517471313477	27.0813159942627	27.2714195251465	27.0190315246582	26.9088478088379	0.00983171	1.9894	Q08431	MFGE8	Lactadherin
27.3661975860596	25.7050380706787	25.8950424194336	25.9179801940918	25.6757297515869	25.8973522186279	24.0442695617676	23.9583683013916	25.7440662384033	24.8384590148926	24.8239593505859	25.3910007476807	0.00845417	-1.2762	P62750	RPL23A	60S ribosomal protein L23a
25.5195331573486	25.8528137207031	25.7337608337402	25.8215293884277	25.9715843200684	25.8717346191406	26.5754241943359	26.6864566802979	27.3910007476807	26.2731990814209	25.7311744689941	26.7517471313477	0.00783802	0.773008	P13667	PDIA4	Protein disulfide-isomerase A4
25.3135433197021	24.9270534515381	24.9494895935059	25.0062446594238	25.1332015991211	25.8717346191406	24.384428024292	24.3578338623047	25.3031272888184	24.4676208496094	23.8670291900635	24.9179801940918	0.0266628	-0.650541	P35221;P35221-2	CTNNA1	Catenin alpha-1
26.2961406707764	25.9825057983398	25.7466316223145	26.0190315246582	25.1603870391846	25.8717346191406	24.0853748321533	23.5983257293701	24.8093128204346	25.6594886779785	24.632007598877	25.0649681091309	0.00491211	-1.20449	Q92945	KHSRP	Far upstream element-binding protein 2
24.187068939209	24.3910007476807	24.6540336608887	23.9933452606201	24.3975429534912	25.8480453491211	26.2020969390869	26.5897808074951	27.1889572143555	25.881103515625	25.0232677459717	26.4519901275635	0.00219174	1.64436	Q9UBR2	CTSZ	Cathepsin Z
25.9890193939209	26.8019332885742	25.581184387207	26.1487998962402	26.3494205474854	25.836051940918	25.9270534515381	25.5638370513916	25.6011619567871	25.3877182006836	25.6236610412598	25.606819152832	0.0239622	-0.49936	P61981	YWHAG	14-3-3 protein gamma
26.1623096466064	25.5696430206299	25.5044574737549	25.1094856262207	24.7945156097412	25.8336429595947	24.0608520507813	24.0853748321533	24.8764266967773	25.0731639862061	24.2749767303467	24.4861583709717	0.00313416	-1.01952	P27695	APEX1	DNA-(apurinic or apyrimidinic site) endonuclease
27.2444515228271	26.6864566802979	27.0296001434326	27.9483776092529	26.2002277374268	25.8239593505859	23.904260635376	22.1825294494629	26.1832885742188	25.2389965057373	26.6730346679688	26.0914402008057	0.0421641	-1.77659	O60437	PPL	Periplakin
26.6864566802979	25.3711910247803	25.2678527832031	26.4738273620605	26.2570991516113	25.8190937042236	27.6594886779785	26.8142108917236	26.2280254364014	26.5638370513916	27.0505104064941	26.6594886779785	0.0214385	0.850007	P04114	APOB	Apolipoprotein B-100
25.3910007476807	25.7285823822021	25.0731639862061	25.9803276062012	25.5696430206299	25.8166542053223	25.7259845733643	25.0690727233887	25.310079574585	24.246265411377	23.8288097381592	25.0232677459717	0.0443598	-0.725982	P39687	ANP32A	Acidic leucine-rich nuclear phosphoprotein 32 family member A
27.7770595550537	27.4153842926025	26.8740825653076	27.706356048584	26.9202537536621	25.8166542053223	25.8950424194336	24.881103515625	25.2785263061523	26.0873985290527	26.4425296783447	26.1661472320557	0.00708246	-1.29317	P52272;P52272-2	HNRNPM	Heterogeneous nuclear ribonucleoprotein M
26.0873985290527	26.1756954193115	25.4519901275635	26.1642284393311	25.5403785705566	25.8093128204346	24.6864566802979	24.6864566802979	24.6264495849609	25.5225296020508	25.1449165344238	25.1292762756348	0.000956184	-0.905486	P26599;P26599-2;P26599-3	PTBP1	Polypyrimidine tract-binding protein 1
23.4425296783447	23.2820663452148	24.8996601104736	24.2095527648926	23.8093128204346	25.8043975830078	24.7129287719727	25.2389965057373	27.4472675323486	25.7129287719727	24.2243499755859	27.0813159942627	0.0460679	1.49504	O00461	GOLIM4	Golgi integral membrane protein 4
25.5135231018066	25.9693908691406	26.1908416748047	26.3778247833252	26.3204460144043	25.7994651794434	26.3221683502197	26.4377765655518	26.6180686950684	26.4784622192383	26.8740825653076	26.8504314422607	0.00616589	0.56825	P22307;P22307-8	SCP2	Sterol carrier protein 2
24.7994651794434	24.4800052642822	23.7994651794434	24.2961406707764	23.4800052642822	25.7945156097412	23.904260635376	23.1855583190918	24.0190315246582	22.9387645721436	22.8009662628174	23.7491912841797	0.0287953	-1.00864	O75475	PSIP1	PC4 and SFRS1-interacting protein
25.5135231018066	25.3238868713379	26.2978916168213	26.2908782958984	25.9868507385254	25.7945156097412	24.7845668792725	24.7129287719727	25.246265411377	23.9759635925293	24.2961406707764	25.0147819519043	0.000765355	-1.19615	P54709	ATP1B3	Sodium/potassium-transporting ATPase subunit beta-3
20.973461151123	23.931568145752	21.7995014190674	29.1385822296143	25.2206649780273	25.7920341491699	28.6594886779785	28.3536338806152	28.2489814758301	28.3022556304932	31.1842346191406	28.3536338806152	0.00705984	4.3744	O75339	CILP	Cartilage intermediate layer protein 1
26.2298603057861	27.0296001434326	26.521032333374	26.4800052642822	27.0083847045898	25.7920341491699	25.246265411377	24.2820663452148	21.1708564758301	24.7337608337402	25.4519901275635	24.6152648925781	0.00698261	-2.26012	P00966	ASS1	Argininosuccinate synthase
24.01051902771	24.7023983001709	23.8950424194336	25.1526718139648	23.9759635925293	25.7870597839355	26.4691753387451	26.4907550811768	26.2678527832031	26.3811302185059	26.0954704284668	27.0190315246582	0.000259397	1.86663	Q9H4G4	GLIPR2	Golgi-associated plant pathogenesis-related protein 1
21.3375606536865	23.7285823822021	24.9494895935059	23.5165309906006	24.3375606536865	25.7820682525635	25.2280254364014	24.2678527832031	25.4800052642822	26.1273097991943	26.2908782958984	25.5840549468994	0.0473315	1.55439	P16671;P16671-2	CD36	Platelet glycoprotein 4
25.7542991638184	25.2389965057373	25.3375606536865	25.052583694458	25.2316913604736	25.7770595550537	24.0853748321533	23.9494895935059	24.461389541626	24.9134216308594	24.289119720459	24.6264495849609	0.000331551	-1.01116	O60716-3;O60716-5	CTNND1	Isoform 1AC of Catenin delta-1
26.8623065948486	26.2039642333984	25.7994651794434	25.888090133667	25.967191696167	25.7745475769043	25.8432598114014	24.5105075836182	24.881103515625	25.8408622741699	24.5696430206299	25.9450302124023	0.0308065	-0.817526	P25398	RPS12	40S ribosomal protein S12
24.2820663452148	25.606819152832	24.6703357696533	25.4073028564453	25.7259845733643	25.7720317840576	26.4892234802246	25.8215293884277	26.5725364685059	25.1565341949463	26.0359058380127	26.1154518127441	0.037566	0.787773	Q969H8	MYDGF	Myeloid-derived growth factor
25.4266242980957	25.1983547210693	24.7945156097412	24.967191696167	25.2714195251465	25.7593879699707	25.2820663452148	24.7023983001709	23.9933452606201	24.5225296020508	23.7389240264893	24.0934562683105	0.0101908	-0.847462	Q9NZU5	LMCD1	LIM and cysteine-rich domains protein 1
23.7181644439697	25.7770595550537	24.4800052642822	26.3341541290283	25.1213932037354	25.7568454742432	27.3661975860596	28.1114768981934	27.5826206207275	26.3860740661621	26.01051902771	26.6180686950684	0.00531127	1.81456	P27487	DPP4	Dipeptidyl peptidase 4
26.4008026123047	25.9933452606201	25.4676208496094	26.0380001068115	25.525520324707	25.7389240264893	25.461389541626	25.3910007476807	24.8480453491211	25.1565341949463	24.2316913604736	24.3169994354248	0.00420308	-0.959759	P14866	HNRNPL	Heterogeneous nuclear ribonucleoprotein L
24.6811027526855	24.5462779998779	24.9846801757813	24.5165309906006	24.5580081939697	25.7389240264893	23.6649227142334	23.5983257293701	24.0690727233887	24.4551296234131	22.6724796295166	24.6485595703125	0.0180627	-0.986172	Q9Y2J2-2	EPB41L3	Isoform 2 of Band 4.1-like protein 3
26.8740825653076	26.0147819519043	25.7491912841797	26.301383972168	25.7517471313477	25.7337608337402	24.1332015991211	24.5869197845459	25.2820663452148	25.892728805542	25.9846801757813	25.7023983001709	0.0482741	-0.807159	P40429	RPL13A	60S ribosomal protein L13a
25.2606925964355	25.4551296234131	25.3477325439453	25.2426357269287	25.3578338623047	25.7311744689941	25.8093128204346	25.7895488739014	25.6292304992676	25.7233829498291	25.6430625915527	26.1410217285156	0.00423902	0.39006	P11234;P11234-2;P11234-3	RALB	Ras-related protein Ral-B
24.8142108917236	24.1487998962402	22.3211345672607	23.7181644439697	24.4169960021973	25.7259845733643	24.7593879699707	24.384428024292	25.448844909668	26.146858215332	26.6458148956299	25.7745475769043	0.0442263	1.33577	P46821	MAP1B	Microtubule-associated protein 1B
26.2225093841553	24.7644577026367	24.0190315246582	23.6649227142334	23.8857650756836	25.7129287719727	23.4676208496094	23.0409297943115	23.8857650756836	23.8764266967773	20.851432800293	24.0608520507813	0.0430618	-1.51443	Q9UDY2;Q9UDY2-3;Q9UDY2-6;Q9UDY2-7	TJP2	Tight junction protein ZO-2
25.6180686950684	24.8670291900635	24.8764266967773	25.1449165344238	24.187068939209	25.7103023529053	22.7223415374756	23.0359058380127	24.5869197845459	24.3910007476807	24.0442695617676	24.2316913604736	0.00996085	-1.23195	O95817	BAG3	BAG family molecular chaperone regulator 3
25.3409595489502	25.310079574585	24.6485595703125	24.9179801940918	24.9890193939209	25.7050380706787	24.4551296234131	24.0442695617676	24.7129287719727	24.3578338623047	24.9715843200684	24.6208686828613	0.0110172	-0.624837	Q9HBL0	TNS1	Tensin-1
26.2714195251465	25.7568454742432	24.7491912841797	24.9539356231689	24.632007598877	25.7050380706787	24.8857650756836	24.6594886779785	24.8288097381592	24.6594886779785	23.4800052642822	24.8093128204346	0.0455429	-0.790928	Q9UQ80	PA2G4	Proliferation-associated protein 2G4
25.0567245483398	25.0400924682617	23.60964012146	24.0442695617676	23.3645286560059	25.6971035003662	23.4551296234131	22.5474548339844	23.4040565490723	21.3664951324463	20.5158138275146	23.6757297515869	0.0124553	-1.97461	Q15149-4	PLEC	Isoform 4 of Plectin
24.8904113769531	25.960578918457	24.6264495849609	25.0190315246582	25.6864566802979	25.6917896270752	22.7430400848389	23.1441383361816	24.1642284393311	24.632007598877	24.6811027526855	25.1292762756348	0.019465	-1.23015	P09493-8	TPM1	Isoform 8 of Tropomyosin alpha-1 chain
25.2926349639893	24.2961406707764	24.5285034179688	24.246265411377	24.3778247833252	25.6891250610352	23.106294631958	23.1900882720947	24.289119720459	24.310079574585	22.6692562103271	24.289119720459	0.0182766	-1.09609	Q16543	CDC37	Hsp90 co-chaperone Cdc37
25.6757297515869	25.4393634796143	25.0649681091309	24.7745475769043	25.0232677459717	25.6864566802979	24.5521545410156	23.6540336608887	24.8480453491211	24.6757297515869	24.0853748321533	24.3578338623047	0.00302588	-0.915194	Q13151	HNRNPA0	Heterogeneous nuclear ribonucleoprotein A0
24.881103515625	26.8263854980469	25.1014938354492	25.7820682525635	26.7517471313477	25.6784191131592	22.3831100463867	22.6118927001953	24.3910007476807	25.0731639862061	25.3238868713379	24.9270534515381	0.0203	-1.71852	P06753;P09493-5;P09493-9	TPM1;TPM3	Tropomyosin alpha-3 chain
26.0954704284668	25.8312282562256	25.5609245300293	26.2389965057373	25.7466316223145	25.6730346679688	24.6264495849609	24.0772457122803	25.1174354553223	24.5926342010498	24.3578338623047	24.6208686828613	2.49227e-05	-1.2923	A0A1B0GUT2;Q86YN6;Q86YN6-2;Q86YN6-3;Q86YN6-4;Q86YN6-5;Q86YN6-6	C10orf143;PPARGC1B	Uncharacterized protein C10orf143
25.3544750213623	25.9846801757813	27.0190315246582	25.3031272888184	25.1253395080566	25.6649227142334	24.5869197845459	24.967191696167	24.461389541626	24.8288097381592	25.0567245483398	25.1213932037354	0.0138397	-0.904858	P56537	EIF6	Eukaryotic translation initiation factor 6
22.9689502716064	24.1718826293945	21.7862186431885	25.7994651794434	25.0317058563232	25.6622085571289	21.3910007476807	22.645263671875	23.9494895935059	21.7485179901123	23.4298191070557	21.3082008361816	0.0442362	-1.82469	P00742	F10	Coagulation factor X
25.8996601104736	25.2280254364014	26.5897808074951	24.931568145752	24.9715843200684	25.6594886779785	28.4707279205322	27.8384590148926	27.4861583709717	26.9759635925293	27.7581176757813	28.2399082183838	5.92777e-05	2.2482	P98160	HSPG2	Basement membrane-specific heparan sulfate proteoglycan core protein
26.3083457946777	26.8142108917236	26.1927223205566	24.7644577026367	26.0752067565918	25.6594886779785	20.2971572875977	23.0359058380127	22.8014392852783	25.3341541290283	24.2749767303467	24.6971035003662	0.00884677	-2.56228	Q96FQ6	S100A16	Protein S100-A16
24.6971035003662	25.6292304992676	24.01051902771	24.2820663452148	25.4234218597412	25.6513004302979	18.5694103240967	20.456184387207	23.3511066436768	25.052583694458	23.3375606536865	24.5462779998779	0.0489055	-2.39675	P07951-2	TPM2	Isoform 2 of Tropomyosin beta chain
24.0608520507813	24.1794967651367	24.498384475708	25.01051902771	24.3778247833252	25.6458148956299	26.5180339813232	26.5754241943359	26.0442695617676	26.461389541626	25.1253395080566	25.8432598114014	0.0013423	1.4658	O94832	MYO1D	Unconventional myosin-Id
26.6594886779785	25.720775604248	26.0873985290527	25.888090133667	25.1680603027344	25.6458148956299	24.6264495849609	23.5638370513916	24.6917896270752	25.8043975830078	25.2855968475342	25.5897808074951	0.0377809	-0.934629	Q15056;Q15056-2	EIF4H	Eukaryotic translation initiation factor 4H
23.5521545410156	24.2095527648926	24.5105075836182	24.4922828674316	24.0934562683105	25.632007598877	25.5897808074951	25.6180686950684	26.9868507385254	26.3238868713379	24.7389240264893	26.2996387481689	0.00524047	1.5112	Q16270;Q16270-2	IGFBP7	Insulin-like growth factor-binding protein 7
22.3266315460205	23.9583683013916	23.7389240264893	23.8950424194336	23.1961040496826	25.6264495849609	25.8190937042236	25.7129287719727	26.8740825653076	24.8190937042236	24.4234218597412	26.4137706756592	0.00896427	1.88681	Q5KU26	COLEC12	Collectin-12
25.0813159942627	24.9976577758789	24.2316913604736	24.8717346191406	24.6971035003662	25.6152648925781	24.2606925964355	23.4676208496094	24.6430625915527	23.7076721191406	23.1046962738037	22.7955074310303	0.00420051	-1.25259	Q86U42;Q86U42-2;Q92843-2	BCL2L2;PABPN1	Polyadenylate-binding protein 2
23.9134216308594	24.7542991638184	24.7542991638184	24.2316913604736	24.881103515625	25.5954818725586	27.8444576263428	28.5240249633789	29.0243263244629	27.4707279205322	26.3031272888184	27.9483776092529	3.53434e-05	3.16412	Q96AY3	FKBP10	Peptidyl-prolyl cis-trans isomerase FKBP10
25.5492191314697	25.6676330566406	25.0974807739258	25.2243499755859	25.3307399749756	25.5897808074951	24.5344524383545	24.5869197845459	24.1174354553223	23.2477149963379	23.6430625915527	23.4425296783447	0.000145803	-1.48118	P31943	HNRNPH1	Heterogeneous nuclear ribonucleoprotein H
25.7542991638184	26.6039943695068	26.0083847045898	26.4345989227295	26.5638370513916	25.5783081054688	25.8019332885742	25.4922828674316	25.1449165344238	25.448844909668	25.4645080566406	25.9450302124023	0.0173193	-0.607651	Q13838;Q13838-2	DDX39B	Spliceosome RNA helicase DDX39B
23.8575687408447	24.5462779998779	24.1094856262207	24.0442695617676	24.1718826293945	25.5667419433594	25.5840549468994	26.2731990814209	26.1371173858643	25.4393634796143	24.6375465393066	25.3942756652832	0.00659593	1.19489	Q9Y3B3	TMED7	Transmembrane emp24 domain-containing protein 7
24.4738273620605	25.7259845733643	26.237174987793	25.7155494689941	26.2926349639893	25.5667419433594	25.8215293884277	26.7517471313477	27.9145622253418	26.332447052002	26.1642284393311	27.7129287719727	0.0297988	1.11425	P43307	SSR1	Translocon-associated protein subunit alpha
21.648042678833	23.8093128204346	21.7968254089355	25.3711910247803	24.8384590148926	25.5580081939697	27.289119720459	26.0894203186035	26.4298191070557	26.6039943695068	29.1627902984619	26.8623065948486	0.00327888	3.23594	P55083;P55083-2	MFAP4	Microfibril-associated glycoprotein 4
24.1410217285156	25.2678527832031	24.246265411377	25.1410217285156	25.1094856262207	25.5550842285156	26.7644577026367	27.4472675323486	27.4861583709717	26.0752067565918	25.881103515625	26.8740825653076	0.000463442	1.84459	P06756;P06756-3	ITGAV	Integrin alpha-V
25.7233829498291	24.9627876281738	24.5926342010498	25.187068939209	24.2606925964355	25.5521545410156	21.6408596038818	20.6083011627197	23.4551296234131	23.9225234985352	22.281379699707	23.2961406707764	0.00120357	-2.5124	P16949;P16949-2	STMN1	Stathmin
23.2820663452148	24.1794967651367	23.7389240264893	23.967191696167	23.9405574798584	25.5403785705566	26.7517471313477	26.6730346679688	26.332447052002	25.3975429534912	23.8575687408447	25.967191696167	0.0099314	1.72182	Q9P2B2	PTGFRN	Prostaglandin F2 receptor negative regulator
24.6540336608887	25.4892234802246	25.3443508148193	25.0974807739258	25.525520324707	25.5403785705566	26.4250240325928	26.3578338623047	27.0505104064941	26.4519901275635	25.9561538696289	26.7389240264893	0.000150563	1.22157	Q14554	PDIA5	Protein disulfide-isomerase A5
26.2908782958984	25.9157028198242	25.3511066436768	26.0019588470459	25.0649681091309	25.5285034179688	27.3494205474854	26.1908416748047	27.3661975860596	27.4234218597412	25.7845668792725	27.1114768981934	0.00632188	1.1788	Q9P2E9	RRBP1	Ribosome-binding protein 1
25.3910007476807	25.9627876281738	25.4008026123047	25.3238868713379	26.0463523864746	25.5165309906006	26.3426551818848	26.4968605041504	26.2660655975342	26.556547164917	25.3544750213623	26.5403785705566	0.0165491	0.652603	P12814;P12814-4	ACTN1	Alpha-actinin-1
28.3536338806152	27.4234218597412	25.8717346191406	25.967191696167	25.3811302185059	25.5135231018066	20.6286449432373	22.7076721191406	20.8622646331787	24.8239593505859	22.1487998962402	23.8190937042236	0.000809561	-3.92003	P29034	S100A2	Protein S100-A2
24.2534961700439	24.3975429534912	23.8480453491211	24.5285034179688	23.8670291900635	25.5044574737549	22.7755527496338	22.2419090270996	24.0690727233887	21.1129093170166	23.6971035003662	24.3443508148193	0.0359723	-1.3597	O00712;O00712-4;O00712-5	NFIB	Nuclear factor 1 B-type
25.246265411377	26.1584625244141	25.4922828674316	25.9890193939209	25.881103515625	25.498384475708	25.2606925964355	23.632007598877	24.5638370513916	25.2926349639893	25.0400924682617	25.1680603027344	0.0142801	-0.884699	O75368	SH3BGRL	SH3 domain-binding glutamic acid-rich-like protein
23.2360801696777	23.9225234985352	24.1718826293945	24.0690727233887	24.9088478088379	25.498384475708	28.8444576263428	28.5014247894287	28.4153842926025	28.1263256072998	28.3409595489502	28.2714195251465	2.63558e-07	4.11553	P02790	HPX	Hemopexin
26.7129287719727	27.7259845733643	25.0649681091309	26.0317058563232	27.4234218597412	25.4892234802246	24.6039943695068	25.3477325439453	21.277587890625	21.1984596252441	26.1273097991943	24.1718826293945	0.0207304	-2.62021	O43175	PHGDH	D-3-phosphoglycerate dehydrogenase
23.3238868713379	24.7389240264893	24.9270534515381	25.1565341949463	25.5044574737549	25.4645080566406	27.8799362182617	28.332447052002	27.5681934356689	26.4519901275635	28.0914402008057	28.5014247894287	6.01323e-05	2.95168	P01011	SERPINA3	Alpha-1-antichymotrypsin
25.0274925231934	25.5433311462402	25.1565341949463	25.0934562683105	25.384428024292	25.461389541626	26.2606925964355	26.5667419433594	27.2353496551514	25.6347808837891	25.6567649841309	25.9494895935059	0.00535233	0.939531	Q9Y4L1	HYOU1	Hypoxia up-regulated protein 1
21.5179328918457	21.1456928253174	21.4907474517822	23.8857650756836	23.3645286560059	25.4202117919922	27.4153842926025	27.1603870391846	27.8203125	25.720775604248	27.4707279205322	27.6389274597168	0.000176018	4.40027	P35443	THBS4	Thrombospondin-4
26.8623065948486	25.1014938354492	25.2020969390869	25.7669868469238	24.8857650756836	25.4137706756592	23.3375606536865	22.8053817749023	23.9583683013916	25.5074863433838	24.0019588470459	24.7491912841797	0.0130697	-1.47875	P39019	RPS19	40S ribosomal protein S19
23.7491912841797	24.3910007476807	23.2534961700439	25.0147819519043	24.5044574737549	25.4137706756592	27.9704875946045	27.332447052002	27.332447052002	26.8504314422607	27.2444515228271	27.8203125	8.24058e-06	3.03731	P08603	CFH	Complement factor H
21.3156185150146	21.1661834716797	20.5455188751221	21.8876247406006	22.0258045196533	25.4105396270752	23.2214031219482	23.6540336608887	24.8239593505859	23.8480453491211	23.2302265167236	24.8043975830078	0.034386	1.8718	Q9NPH3;Q9NPH3-2;Q9NPH3-3;Q9NPH3-5	IL1RAP	Interleukin-1 receptor accessory protein
21.0373344421387	23.3645286560059	20.8994770050049	24.904260635376	24.3578338623047	25.4073028564453	25.6292304992676	25.1487998962402	24.9890193939209	26.1680603027344	27.783317565918	26.9539356231689	0.0121928	2.7836	P98095-2	FBLN2	Isoform 2 of Fibulin-2
24.9270534515381	24.289119720459	24.0442695617676	24.2820663452148	23.6757297515869	25.4040565490723	23.9405574798584	23.8480453491211	23.8190937042236	23.6430625915527	22.1315174102783	23.8093128204346	0.0389007	-0.905118	P35659	DEK	Protein DEK
26.7644577026367	25.2961406707764	25.1253395080566	25.7695121765137	24.7023983001709	25.4008026123047	23.4169960021973	24.7389240264893	23.9583683013916	25.448844909668	24.1946029663086	25.0062446594238	0.0311887	-1.04911	P37108	SRP14	Signal recognition particle 14 kDa protein
24.5983257293701	24.6485595703125	25.0359058380127	24.7337608337402	24.8575687408447	25.3975429534912	25.0232677459717	24.9976577758789	25.2020969390869	25.5374183654785	25.1680603027344	25.7466316223145	0.0428482	0.400578	Q13557;Q13557-10;Q13557-11;Q13557-3;Q13557-4;Q13557-5;Q13557-6;Q13557-8;Q13557-9	CAMK2D	Calcium/calmodulin-dependent protein kinase type II subunit delta
25.5869197845459	25.5165309906006	24.9759635925293	26.0690727233887	25.7181644439697	25.3877182006836	25.1718826293945	24.9715843200684	25.1983547210693	24.5344524383545	25.2570991516113	25.2642765045166	0.0292184	-0.47612	P62714;P67775;P67775-2	PPP2CA;PPP2CB	Serine/threonine-protein phosphatase 2A catalytic subunit beta isoform
23.3511066436768	23.0853748321533	23.8950424194336	24.3578338623047	24.0274925231934	25.384428024292	24.7440662384033	25.5954818725586	25.606819152832	24.498384475708	24.1718826293945	25.3975429534912	0.0394152	0.985483	Q7Z7H5;Q7Z7H5-3;Q9BVK6	TMED4;TMED9	Transmembrane emp24 domain-containing protein 4
25.1094856262207	25.0974807739258	25.4769191741943	25.8904113769531	25.1603870391846	25.3811302185059	24.8575687408447	24.1332015991211	24.4922828674316	24.5403785705566	24.5044574737549	24.7895488739014	0.000619345	-0.799729	P00568	AK1	Adenylate kinase isoenzyme 1
25.7542991638184	25.8432598114014	25.8504314422607	25.5285034179688	25.8043975830078	25.3778247833252	23.632007598877	23.8480453491211	24.3578338623047	24.632007598877	25.6864566802979	24.9627876281738	0.00414586	-1.17326	P30038	ALDH4A1	Delta-1-pyrroline-5-carboxylate dehydrogenase, mitochondrial
23.7593879699707	25.0400924682617	24.1946029663086	25.1718826293945	23.9494895935059	25.3678646087646	22.5427417755127	21.9916152954102	20.7993144989014	22.4503841400146	25.2642765045166	22.7294292449951	0.0146174	-1.95093	P23141;P23141-2;P23141-3	CES1	Liver carboxylesterase 1
24.5638370513916	26.2606925964355	24.7994651794434	24.9933452606201	26.0190315246582	25.3611850738525	20.0705089569092	23.4169960021973	23.8480453491211	24.5926342010498	24.8336429595947	24.5521545410156	0.0456842	-1.7806	P09493-5;P09493-9	TPM1	Isoform 5 of Tropomyosin alpha-1 chain
26.2039642333984	25.5225296020508	26.6458148956299	27.3661975860596	25.7795658111572	25.3611850738525	23.1030960083008	23.1425800323486	23.5285034179688	24.2389965057373	24.5521545410156	24.7895488739014	0.000380774	-2.25406	P12277	CKB	Creatine kinase B-type
25.5074863433838	26.6180686950684	25.384428024292	26.2188186645508	26.3256015777588	25.3544750213623	27.1983547210693	27.2624855041504	26.9202537536621	26.7259845733643	27.0400924682617	27.2353496551514	0.000693209	1.16227	Q14764	MVP	Major vault protein
26.9427967071533	26.2873592376709	25.6811027526855	26.5897808074951	26.4753742218018	25.3477325439453	25.2095527648926	23.6971035003662	24.5580081939697	24.3578338623047	25.4707279205322	25.5580081939697	0.00431905	-1.41215	P63220	RPS21	40S ribosomal protein S21
25.4361896514893	26.3135433197021	25.3811302185059	25.8312282562256	25.8312282562256	25.3375606536865	24.6430625915527	24.1642284393311	24.3511066436768	25.1213932037354	24.4040565490723	24.6430625915527	0.000254548	-1.134	O95758;O95758-1;O95758-2;O95758-4;O95758-5;O95758-6;P26599;P26599-2;P26599-3	PTBP1;PTBP3	Polypyrimidine tract-binding protein 3
26.6039943695068	26.5180339813232	25.6944484710693	25.9693908691406	26.1410217285156	25.3341541290283	25.8599395751953	25.606819152832	25.1718826293945	25.4105396270752	25.4393634796143	25.4892234802246	0.0315579	-0.547213	P55072	VCP	Transitional endoplasmic reticulum ATPase
23.8670291900635	24.881103515625	23.1810131072998	23.931568145752	24.9933452606201	25.3204460144043	26.5150279998779	26.6997528076172	26.0934562683105	24.2169704437256	24.9539356231689	25.2132663726807	0.0373465	1.25298	P62879;Q9HAV0	GNB2;GNB4	Guanine nucleotide-binding protein G(I)/G(S)/G(T) subunit beta-2
25.37451171875	24.1565341949463	24.8190937042236	24.6917896270752	24.2243499755859	25.3204460144043	22.6496562957764	23.1221828460693	24.5285034179688	23.9583683013916	22.7223415374756	24.7795658111572	0.0253288	-1.13768	P35241	RDX	Radixin
25.7076721191406	24.8717346191406	25.1410217285156	25.1253395080566	24.581184387207	25.3169994354248	20.5149269104004	21.3184013366699	24.7023983001709	25.0062446594238	23.7491912841797	24.5344524383545	0.0453836	-1.81972	Q01844;Q01844-2;Q01844-3;Q01844-5;Q01844-6	EWSR1	RNA-binding protein EWS
26.0546550750732	25.289119720459	25.8019332885742	25.8312282562256	25.0274925231934	25.289119720459	24.9846801757813	24.0853748321533	24.6594886779785	24.1718826293945	24.4676208496094	24.8996601104736	0.00114645	-1.00414	Q9BRA2	TXNDC17	Thioredoxin domain-containing protein 17
24.6917896270752	23.9933452606201	24.8142108917236	24.0853748321533	24.2020969390869	25.2855968475342	22.3698616027832	22.0918426513672	23.7076721191406	23.6971035003662	21.4250316619873	23.4800052642822	0.00316444	-1.71682	O14745	SLC9A3R1	Na(+)/H(+) exchange regulatory cofactor NHE-RF1
25.4361896514893	25.640308380127	24.9933452606201	25.6180686950684	24.904260635376	25.2855968475342	23.9225234985352	23.2820663452148	25.1642284393311	24.3307399749756	24.60964012146	24.4738273620605	0.00579961	-1.01579	Q14980	NUMA1	Nuclear mitotic apparatus protein 1
25.5044574737549	25.7050380706787	25.7644577026367	26.4566974639893	26.0954704284668	25.2749767303467	26.249885559082	26.7129287719727	26.2426357269287	26.083345413208	26.5314807891846	27.1014938354492	0.0139834	0.686779	P13796;P13797	LCP1;PLS3	Plastin-2
22.1642284393311	22.5451011657715	22.2649917602539	23.4425296783447	22.8268718719482	25.246265411377	24.9976577758789	25.3273162841797	25.1680603027344	23.8670291900635	23.4169960021973	25.0062446594238	0.0218466	1.54889	P09619	PDGFRB	Platelet-derived growth factor receptor beta
25.052583694458	24.7845668792725	25.4953365325928	25.1983547210693	24.9759635925293	25.2280254364014	24.4298191070557	24.5403785705566	24.3910007476807	25.3611850738525	24.0772457122803	24.967191696167	0.0422559	-0.494668	P09972	ALDOC	Fructose-bisphosphate aldolase C
24.6264495849609	24.3778247833252	24.7745475769043	24.4551296234131	25.0147819519043	25.2206649780273	26.146858215332	26.2480754852295	26.5029411315918	26.4169960021973	26.1233673095703	26.1889572143555	1.15844e-06	1.5263	P29144	TPP2	Tripeptidyl-peptidase 2
23.7389240264893	24.3238868713379	23.6649227142334	23.7076721191406	23.7695121765137	25.2132663726807	26.2714195251465	26.1371173858643	25.310079574585	24.4800052642822	24.3169994354248	25.1718826293945	0.0152979	1.21155	Q96CW1;Q96CW1-2	AP2M1	AP-2 complex subunit mu
25.2020969390869	25.7593879699707	24.1565341949463	25.3204460144043	25.4800052642822	25.1908416748047	24.9179801940918	24.9583683013916	22.7223415374756	21.2556667327881	21.7811450958252	25.1410217285156	0.0447328	-1.72213	Q9Y230	RUVBL2	RuvB-like 2
23.5285034179688	23.9134216308594	24.3031272888184	24.7337608337402	23.9933452606201	25.187068939209	24.8190937042236	25.3409595489502	25.2996387481689	24.5344524383545	25.4922828674316	25.1213932037354	0.0164033	0.824766	Q92542;Q92542-2	NCSTN	Nicastrin
22.5332641601563	22.1052742004395	25.3307399749756	24.5869197845459	22.9950714111328	25.1832885742188	26.0670204162598	25.6757297515869	25.2961406707764	26.6458148956299	26.8973522186279	26.6864566802979	0.00334489	2.42233	Q12805;Q12805-2;Q12805-4;Q12805-5	EFEMP1	EGF-containing fibulin-like extracellular matrix protein 1
22.0769233703613	24.0934562683105	21.2487907409668	25.9693908691406	25.5314807891846	25.1642284393311	26.8740825653076	26.3169994354248	26.9759635925293	26.9868507385254	28.0190315246582	26.8973522186279	0.00456318	2.99767	P19823	ITIH2	Inter-alpha-trypsin inhibitor heavy chain H2
25.2243499755859	24.2169704437256	24.7994651794434	24.3443508148193	23.6430625915527	25.1487998962402	22.4947261810303	21.7097778320313	23.6430625915527	22.6735744476318	21.9406147003174	23.8384590148926	0.00166302	-1.84613	Q9Y5K6	CD2AP	CD2-associated protein
24.5044574737549	25.5983257293701	26.0873985290527	24.0690727233887	25.9247894287109	25.1487998962402	22.176456451416	22.2961406707764	22.60964012146	25.0649681091309	22.8839015960693	25.5667419433594	0.0268865	-1.78917	P14923;P35222	CTNNB1;JUP	Junction plakoglobin
26.2188186645508	25.1449165344238	25.0274925231934	25.2749767303467	23.4922828674316	25.1449165344238	22.4475841522217	22.4014549255371	23.7994651794434	24.8432598114014	22.9115943908691	23.5638370513916	0.00819808	-1.7227	P82979	SARNP	SAP domain-containing ribonucleoprotein
25.4800052642822	24.4105396270752	24.4922828674316	24.6264495849609	23.7593879699707	25.1410217285156	23.9134216308594	23.7491912841797	23.3645286560059	24.5044574737549	21.0625	23.8575687408447	0.0474723	-1.243	Q96EP5;Q96EP5-2	DAZAP1	DAZ-associated protein 1
25.0608520507813	25.2095527648926	24.632007598877	24.6971035003662	24.5403785705566	25.1371173858643	24.4040565490723	23.8288097381592	24.498384475708	24.2095527648926	24.1718826293945	24.4676208496094	0.00278663	-0.616117	P54725;P54725-2;P54725-3;P54727	RAD23A;RAD23B	UV excision repair protein RAD23 homolog A
24.7845668792725	26.0914402008057	24.3169994354248	25.0062446594238	25.5609245300293	25.1253395080566	23.3375606536865	24.4676208496094	23.0608520507813	24.7076721191406	24.9179801940918	23.7181644439697	0.0199711	-1.11261	Q15404	RSU1	Ras suppressor protein 1
24.3975429534912	24.8528137207031	24.0442695617676	23.4551296234131	22.8268718719482	25.1213932037354	22.7347965240479	21.8190937042236	23.2258224487305	21.4357452392578	21.4376106262207	21.2886447906494	0.00130125	-2.12605	O94811	TPPP	Tubulin polymerization-promoting protein
24.881103515625	24.1253395080566	21.2163181304932	25.0274925231934	24.9450302124023	25.1134662628174	26.0690727233887	26.632007598877	26.550687789917	25.5374183654785	25.0019588470459	26.2095527648926	0.0236634	1.78199	P50281	MMP14	Matrix metalloproteinase-14
23.5754241943359	23.4425296783447	23.7491912841797	23.0156326293945	24.3778247833252	25.0974807739258	26.1526718139648	26.0126533508301	26.4968605041504	25.1094856262207	24.498384475708	25.7363452911377	0.00188062	1.79139	P07942	LAMB1	Laminin subunit beta-1
25.8551940917969	24.9179801940918	25.1253395080566	24.8528137207031	23.904260635376	25.0934562683105	24.0853748321533	24.0608520507813	24.6264495849609	24.5638370513916	23.5521545410156	24.4169960021973	0.0354416	-0.740563	Q9Y266	NUDC	Nuclear migration protein nudC
23.1425800323486	23.8288097381592	24.0274925231934	23.6757297515869	23.6208686828613	25.0934562683105	22.1110801696777	20.2419090270996	22.8190937042236	21.617769241333	21.2591133117676	21.8339653015137	0.000479853	-2.251	Q6NY19;Q6NY19-1	KANK3	KN motif and ankyrin repeat domain-containing protein 3
23.9405574798584	25.0317058563232	23.967191696167	25.8950424194336	25.0608520507813	25.0853748321533	25.8575687408447	25.1253395080566	25.6567649841309	26.6180686950684	26.9868507385254	27.706356048584	0.0129555	1.49504	P22105;P22105-1	TNXB	Tenascin-X
26.0608520507813	25.3910007476807	25.7259845733643	25.967191696167	25.289119720459	25.0853748321533	24.6152648925781	24.187068939209	24.0442695617676	24.3169994354248	24.8384590148926	24.6540336608887	0.000218184	-1.1439	Q15181	PPA1	Inorganic pyrophosphatase
22.7532787322998	24.7337608337402	24.8670291900635	25.5044574737549	25.1526718139648	25.0608520507813	26.5754241943359	25.9450302124023	26.2855968475342	29.0400924682617	28.7227306365967	27.7581176757813	0.00231234	2.70916	P07585	DCN	Decorin
26.2206649780273	24.5285034179688	26.0484313964844	26.7129287719727	25.0934562683105	25.0608520507813	19.8298530578613	23.2820663452148	24.1410217285156	22.6073837280273	25.246265411377	24.5869197845459	0.0220305	-2.32855	Q92817	EVPL	Envoplakin
25.2534961700439	26.6997528076172	25.3375606536865	25.7945156097412	25.8717346191406	25.0608520507813	24.4040565490723	25.1253395080566	23.8288097381592	24.4676208496094	25.2714195251465	25.0232677459717	0.0140175	-0.9829	P61970	NUTF2	Nuclear transport factor 2
24.8336429595947	24.2095527648926	24.5105075836182	22.7795658111572	23.3511066436768	25.0567245483398	22.2154903411865	20.8133373260498	22.310079574585	24.6264495849609	21.4663257598877	21.9598922729492	0.0145735	-1.89159	O94875-10;O94875-12;O94875-3;O94875-4	SORBS2	Isoform 10 of Sorbin and SH3 domain-containing protein 2
25.3341541290283	25.2020969390869	25.0974807739258	25.0894203186035	24.9803276062012	25.0567245483398	24.632007598877	24.7845668792725	24.187068939209	24.904260635376	24.461389541626	24.5165309906006	0.000805037	-0.54573	Q9UHD8;Q9UHD8-2;Q9UHD8-5;Q9UHD8-7	SEPTIN9	Septin-9
25.1292762756348	24.7593879699707	24.384428024292	24.5869197845459	24.9405574798584	25.0484313964844	24.2243499755859	24.5521545410156	24.0853748321533	24.4361896514893	22.061918258667	24.0442695617676	0.0440868	-0.907457	P08195;P08195-2;P08195-3;P08195-4	SLC3A2	4F2 cell-surface antigen heavy chain
24.7491912841797	24.9583683013916	24.8857650756836	24.6594886779785	24.7945156097412	25.0484313964844	24.8575687408447	25.2785263061523	26.0190315246582	26.0934562683105	24.7491912841797	26.0914402008057	0.0305359	0.665576	Q9UBS4	DNAJB11	DnaJ homolog subfamily B member 11
25.9911842346191	26.6730346679688	26.6458148956299	26.0731639862061	26.7895488739014	25.0400924682617	22.4526195526123	22.1976051330566	24.5165309906006	25.5609245300293	26.4361896514893	25.6513004302979	0.0485224	-1.73294	P61769	B2M	Beta-2-microglobulin
27.0190315246582	25.2820663452148	24.7745475769043	25.1213932037354	25.0274925231934	25.0359058380127	23.1503505706787	22.8403816223145	24.2169704437256	25.2996387481689	24.0019588470459	24.6208686828613	0.0223224	-1.35504	P46783	RPS10	40S ribosomal protein S10
26.2188186645508	26.3426551818848	24.0772457122803	25.1832885742188	25.3341541290283	25.0317058563232	24.9846801757813	24.2316913604736	24.5285034179688	24.4105396270752	22.5380115509033	23.8093128204346	0.024966	-1.28085	P13693	TPT1	Translationally-controlled tumor protein
23.00710105896	23.4298191070557	23.6971035003662	22.7815685272217	23.7181644439697	25.0147819519043	26.2802963256836	26.5225296020508	27.6039943695068	26.4892234802246	25.0359058380127	27.226188659668	0.000125703	2.91827	P09486	SPARC	SPARC
22.1428775787354	21.5200824737549	22.3751754760742	25.3678646087646	21.1184558868408	25.0147819519043	26.1487998962402	25.3066082000732	27.9594745635986	31.6458148956299	29.4880752563477	30.2076930999756	0.00122143	5.5362	P02452;P02458;P02458-1	COL1A1;COL2A1	Collagen alpha-1(I) chain
25.7023983001709	25.3169994354248	24.8239593505859	25.3544750213623	24.7491912841797	25.0147819519043	24.8093128204346	24.3910007476807	23.4169960021973	24.448844909668	21.6364402770996	24.0442695617676	0.0198253	-1.36916	Q13263	TRIM28	Transcription intermediary factor 1-beta
26.5897808074951	26.0232677459717	25.7593879699707	26.3711910247803	25.3169994354248	24.9933452606201	24.4169960021973	24.3169994354248	24.3711910247803	24.7181644439697	24.2316913604736	24.3511066436768	0.000240131	-1.4413	P17844;P17844-2	DDX5	Probable ATP-dependent RNA helicase DDX5
24.5926342010498	24.0608520507813	23.7389240264893	24.1487998962402	23.7285823822021	24.9627876281738	22.1425800323486	22.0291786193848	23.1030960083008	23.4040565490723	22.8151893615723	23.8857650756836	0.00426088	-1.30879	P46109	CRKL	Crk-like protein
25.2570991516113	24.7795658111572	24.9360694885254	24.1642284393311	24.3443508148193	24.9450302124023	24.1014938354492	24.2020969390869	24.310079574585	24.6375465393066	23.8288097381592	24.2606925964355	0.0272599	-0.514271	Q93052	LPP	Lipoma-preferred partner
25.6622085571289	25.7644577026367	25.3544750213623	26.5897808074951	26.0772457122803	24.9450302124023	26.4441108703613	26.6180686950684	26.0629119873047	26.1699733734131	26.246265411377	26.5388984680176	0.0334001	0.614505	P13797	PLS3	Plastin-3
26.1134662628174	25.640308380127	24.6152648925781	25.3204460144043	25.3375606536865	24.9270534515381	24.2606925964355	24.461389541626	23.4298191070557	24.931568145752	24.9976577758789	24.6971035003662	0.022138	-0.862645	P62081	RPS7	40S ribosomal protein S7
25.1014938354492	24.9134216308594	25.3611850738525	27.7770595550537	25.4169960021973	24.9225234985352	23.5165309906006	24.0359058380127	23.5285034179688	21.4038925170898	21.7694797515869	23.632007598877	0.00215112	-2.60106	P11216	PYGB	Glycogen phosphorylase, brain form
25.7155494689941	25.7517471313477	25.4361896514893	25.5225296020508	25.5492191314697	24.904260635376	23.931568145752	23.5521545410156	23.8288097381592	25.01051902771	24.9846801757813	25.1213932037354	0.00657479	-1.07506	Q04760;Q04760-2	GLO1	Lactoylglutathione lyase
24.6594886779785	24.3778247833252	26.5448055267334	24.8623065948486	25.4769191741943	24.8996601104736	24.8950424194336	25.7644577026367	25.7969932556152	27.6389274597168	28.2399082183838	27.5314807891846	0.0377659	1.50763	P05090	APOD	Apolipoprotein D
24.9494895935059	25.2316913604736	24.7542991638184	25.1054954528809	24.7129287719727	24.8950424194336	24.3443508148193	24.3511066436768	23.8288097381592	23.0641460418701	23.2360801696777	24.0690727233887	0.000859724	-1.1259	P52597	HNRNPF	Heterogeneous nuclear ribonucleoprotein F
23.8670291900635	23.3910007476807	23.3778247833252	23.8093128204346	23.0359058380127	24.8857650756836	23.0359058380127	22.566162109375	23.4551296234131	21.5052337646484	22.6194152832031	22.4292907714844	0.0133929	-1.12595	Q9P289;Q9Y6E0;Q9Y6E0-2	STK24;STK26	Serine/threonine-protein kinase 26
24.1487998962402	24.7745475769043	21.611988067627	26.4800052642822	25.3066082000732	24.881103515625	27.7957553863525	27.8799362182617	28.4153842926025	26.6997528076172	27.2978916168213	27.3661975860596	0.00155061	3.04198	P35443;P49747	COMP;THBS4	Thrombospondin-4
23.7181644439697	25.3066082000732	22.8876247406006	25.4861583709717	25.1718826293945	24.8764266967773	28.3910007476807	26.8857650756836	26.7517471313477	28.8623065948486	28.6039943695068	28.7292308807373	0.000131342	3.46286	P51884	LUM	Lumican
22.5521545410156	24.3645286560059	24.1332015991211	23.8670291900635	23.2389965057373	24.8764266967773	25.2961406707764	25.4073028564453	25.0442695617676	24.1410217285156	25.187068939209	24.8996601104736	0.0135782	1.15719	Q9NY15	STAB1	Stabilin-1
24.1946029663086	23.904260635376	24.1794967651367	24.4425296783447	24.0274925231934	24.8717346191406	23.2006015777588	23.0592021942139	23.7994651794434	22.688591003418	22.2182846069336	23.1158485412598	0.000657516	-1.25635	Q92882	OSTF1	Osteoclast-stimulating factor 1
24.2820663452148	24.2820663452148	24.6594886779785	25.1794967651367	24.904260635376	24.8623065948486	24.8142108917236	25.4105396270752	25.3238868713379	25.5105075836182	25.2642765045166	25.525520324707	0.00712837	0.613209	Q9NYU2;Q9NYU2-2	UGGT1	UDP-glucose:glycoprotein glucosyltransferase 1
25.5462779998779	25.7076721191406	25.289119720459	25.6971035003662	25.1718826293945	24.8432598114014	24.5521545410156	24.2606925964355	24.1014938354492	24.8623065948486	24.2095527648926	24.5521545410156	0.000357345	-0.952827	Q9HC38;Q9HC38-2	GLOD4	Glyoxalase domain-containing protein 4
22.2065753936768	22.9619045257568	23.4800052642822	21.8566608428955	22.4092464447021	24.8432598114014	24.7076721191406	24.581184387207	25.9088478088379	24.8950424194336	23.4551296234131	24.6152648925781	0.00997763	1.73425	Q5VW38;Q5VW38-2;Q5VW38-3	GPR107	Protein GPR107
25.2820663452148	24.187068939209	24.9890193939209	24.3711910247803	22.977710723877	24.8384590148926	22.6670913696289	23.1014938354492	23.5285034179688	24.0934562683105	22.2297019958496	24.2169704437256	0.0348051	-1.13472	P50402	EMD	Emerin
26.4345989227295	25.5840549468994	24.4738273620605	25.6458148956299	25.2606925964355	24.8142108917236	24.2020969390869	23.8764266967773	23.8575687408447	25.7414970397949	24.4105396270752	24.4676208496094	0.0399215	-0.942908	P62841	RPS15	40S ribosomal protein S15
25.3443508148193	24.5105075836182	24.7389240264893	24.5105075836182	23.904260635376	24.8142108917236	22.1642284393311	21.9373302459717	24.289119720459	24.310079574585	21.6010303497314	24.6485595703125	0.0336845	-1.47874	P43487;P43487-2	RANBP1	Ran-specific GTPase-activating protein
23.5983257293701	25.8068580627441	25.2855968475342	25.3135433197021	25.4073028564453	24.8093128204346	26.8142108917236	26.8019332885742	26.9976577758789	25.4645080566406	25.7129287719727	26.9539356231689	0.00705519	1.42071	P54886;P54886-2	ALDH18A1	Delta-1-pyrroline-5-carboxylate synthase
24.6594886779785	23.5869197845459	24.7389240264893	24.3443508148193	24.7233829498291	24.8043975830078	28.0083847045898	27.9922637939453	28.7324676513672	27.3578338623047	28.5536212921143	28.6831130981445	1.41999e-07	3.74504	P00738	HP	Haptoglobin
25.8834362030029	25.498384475708	25.1292762756348	25.7129287719727	24.5165309906006	24.7994651794434	25.6292304992676	25.6292304992676	25.632007598877	26.3477325439453	25.6180686950684	26.2961406707764	0.0451812	0.602065	P40121	CAPG	Macrophage-capping protein
20.8572521209717	21.4475841522217	25.0317058563232	25.8623065948486	26.083345413208	24.7945156097412	26.2802963256836	24.8093128204346	26.3477325439453	30.0736751556396	27.7324676513672	27.2353496551514	0.0263405	3.06702	Q7Z7G0	ABI3BP	Target of Nesh-SH3
25.5638370513916	25.3910007476807	24.0690727233887	25.2316913604736	25.1908416748047	24.7895488739014	23.7593879699707	23.9759635925293	23.8480453491211	24.4298191070557	24.4861583709717	24.3645286560059	0.00581605	-0.895348	P18124	RPL7	60S ribosomal protein L7
24.2169704437256	25.1487998962402	24.8288097381592	25.7542991638184	26.5897808074951	24.7895488739014	28.5351943969727	28.9622364044189	28.0659942626953	27.6526679992676	29.7628765106201	28.7324676513672	2.12377e-05	3.3972	P01009	SERPINA1	Alpha-1-antitrypsin
25.881103515625	24.5285034179688	24.7233829498291	24.6864566802979	24.2534961700439	24.7745475769043	23.5403785705566	22.9297637939453	22.3293724060059	24.3578338623047	22.9459247589111	24.2534961700439	0.00537327	-1.41512	Q9NTK5	OLA1	Obg-like ATPase 1
25.8740825653076	26.2606925964355	24.7076721191406	25.1946029663086	26.2169704437256	24.7593879699707	24.6430625915527	24.2169704437256	23.5285034179688	24.9360694885254	25.1680603027344	25.1292762756348	0.0430371	-0.898578	P14678;P14678-2;P14678-3;P63162;P63162-2	SNRPB;SNRPN	Small nuclear ribonucleoprotein-associated proteins B and B'
23.3778247833252	22.9619045257568	24.8480453491211	24.8528137207031	23.7795658111572	24.7491912841797	24.5285034179688	23.9583683013916	27.5609245300293	27.1603870391846	27.3409595489502	27.4073028564453	0.0136136	2.23118	P02671	FGA	Fibrinogen alpha chain
24.8043975830078	24.2749767303467	23.9933452606201	24.1642284393311	23.5285034179688	24.7337608337402	22.6474628448486	22.0190315246582	23.7491912841797	23.9846801757813	23.0426006317139	24.2095527648926	0.0345179	-0.974449	P46108	CRK	Adapter molecule crk
25.5667419433594	25.8623065948486	25.3031272888184	25.5314807891846	25.2020969390869	24.7285823822021	25.3307399749756	24.7491912841797	25.0484313964844	24.1718826293945	24.0934562683105	24.6917896270752	0.0219815	-0.684807	P20700	LMNB1	Lamin-B1
25.4953365325928	24.9539356231689	24.2820663452148	25.2642765045166	24.9494895935059	24.7181644439697	24.3975429534912	24.3375606536865	24.3375606536865	23.3910007476807	23.7994651794434	24.2678527832031	0.00505488	-0.855381	P31153	MAT2A	S-adenosylmethionine synthase isoform type-2
24.052583694458	23.8384590148926	24.6540336608887	24.4361896514893	23.8670291900635	24.7181644439697	22.6275615692139	22.8442192077637	24.1014938354492	23.7593879699707	22.5354156494141	24.2820663452148	0.029769	-0.902719	Q9Y6G9	DYNC1LI1	Cytoplasmic dynein 1 light intermediate chain 1
26.0484313964844	26.0019588470459	25.2855968475342	25.7259845733643	25.37451171875	24.7181644439697	21.5731143951416	21.8876247406006	23.6971035003662	24.9976577758789	24.6375465393066	24.7644577026367	0.0140525	-1.93286	Q15691	MAPRE1	Microtubule-associated protein RP/EB family member 1
24.6971035003662	24.8432598114014	24.9715843200684	25.3678646087646	25.2389965057373	24.7129287719727	23.9134216308594	23.2095527648926	23.9933452606201	24.5285034179688	24.9759635925293	24.7945156097412	0.0301132	-0.736073	Q9H0E2	TOLLIP	Toll-interacting protein
25.3611850738525	24.7542991638184	26.135160446167	25.1718826293945	24.9803276062012	24.7129287719727	25.8166542053223	25.8996601104736	25.3238868713379	25.7285823822021	25.8646697998047	25.6292304992676	0.0471296	0.524483	P07858	CTSB	Cathepsin B
24.6540336608887	24.4298191070557	25.3341541290283	25.8408622741699	24.6039943695068	24.7076721191406	24.7129287719727	23.8384590148926	24.246265411377	21.0894947052002	21.3709049224854	24.6757297515869	0.0473828	-1.60613	O95834;O95834-2;O95834-3	EML2	Echinoderm microtubule-associated protein-like 2
25.289119720459	25.7155494689941	24.9360694885254	25.0649681091309	25.2426357269287	24.6971035003662	23.2678527832031	23.4551296234131	24.3975429534912	24.6264495849609	24.3169994354248	23.4800052642822	0.0012722	-1.23358	Q96AE4;Q96AE4-2;Q96I24	FUBP1;FUBP3	Far upstream element-binding protein 1
24.9627876281738	25.289119720459	25.4298191070557	25.2206649780273	25.3066082000732	24.6917896270752	23.6208686828613	24.2749767303467	23.8480453491211	25.1174354553223	24.5344524383545	24.9179801940918	0.0161073	-0.764505	P17987	TCP1	T-complex protein 1 subunit alpha
24.8575687408447	24.1794967651367	24.6375465393066	25.1371173858643	25.1756954193115	24.6917896270752	23.1487998962402	22.9707069396973	23.9583683013916	22.5213317871094	23.2006015777588	23.6971035003662	0.000146258	-1.53038	P35222	CTNNB1	Catenin beta-1
24.052583694458	24.7945156097412	24.2749767303467	25.3877182006836	24.8093128204346	24.6703357696533	26.8740825653076	27.4393634796143	27.8973522186279	26.2444515228271	26.7895488739014	27.2714195251465	1.17357e-05	2.42113	Q3SY69	ALDH1L2	Mitochondrial 10-formyltetrahydrofolate dehydrogenase
25.6208686828613	25.2642765045166	24.3375606536865	25.1603870391846	24.7023983001709	24.6649227142334	24.5165309906006	24.1094856262207	23.9759635925293	24.5462779998779	23.9759635925293	24.3375606536865	0.0086452	-0.714772	P11940;Q13310-2;Q13310-3	PABPC1;PABPC4	Polyadenylate-binding protein 1
25.7440662384033	25.5195331573486	23.7994651794434	25.4830837249756	25.1054954528809	24.6594886779785	23.9494895935059	23.0342273712158	23.3778247833252	23.9494895935059	24.5696430206299	23.8950424194336	0.00642808	-1.2559	P46782	RPS5	40S ribosomal protein S5
24.5754241943359	24.5044574737549	24.3169994354248	24.3169994354248	24.3711910247803	24.6594886779785	25.3409595489502	25.0974807739258	24.6917896270752	25.3273162841797	24.3711910247803	25.2280254364014	0.00908575	0.552034	O94979;O94979-10;O94979-2;O94979-3;O94979-4;O94979-6;O94979-8;O94979-9	SEC31A	Protein transport protein Sec31A
24.6485595703125	24.246265411377	23.2154903411865	22.7974872589111	21.2534961700439	24.6485595703125	21.6186294555664	22.0291786193848	22.3348369598389	22.0392551422119	21.5657787322998	23.0156326293945	0.0411806	-1.36776	Q16186	ADRM1	Proteasomal ubiquitin receptor ADRM1
25.3611850738525	24.3975429534912	26.1889572143555	25.2389965057373	24.498384475708	24.6485595703125	26.1927223205566	26.529993057251	26.2624855041504	26.0421829223633	26.0813159942627	26.3152732849121	0.00210327	1.18172	P20908	COL5A1	Collagen alpha-1(V) chain
25.5165309906006	24.9225234985352	24.2820663452148	25.3273162841797	24.8093128204346	24.6485595703125	23.9846801757813	24.1718826293945	24.1014938354492	24.4298191070557	23.7389240264893	24.1332015991211	0.00251077	-0.824385	Q02790	FKBP4	Peptidyl-prolyl cis-trans isomerase FKBP4
23.052583694458	22.9950714111328	21.2484569549561	24.60964012146	23.0674324035645	24.6430625915527	26.4861583709717	26.7895488739014	26.4784622192383	25.5225296020508	24.6485595703125	25.7895488739014	0.00131414	2.68309	Q12884	FAP	Prolyl endopeptidase FAP
23.8857650756836	23.6430625915527	20.8127861022949	24.2316913604736	24.5285034179688	24.6208686828613	25.4008026123047	25.4707279205322	25.0359058380127	25.8973522186279	24.1565341949463	25.5462779998779	0.0273462	1.63082	Q8N8S7-2;Q8N8S7-3	ENAH	Isoform 2 of Protein enabled homolog
23.0723476409912	24.5105075836182	25.0731639862061	23.1794967651367	23.9933452606201	24.6152648925781	29.2421817779541	28.9786930084229	28.2802963256836	26.2873592376709	27.5826206207275	28.1164436340332	2.49529e-05	4.00724	Q99715	COL12A1	Collagen alpha-1(XII) chain
25.2961406707764	24.4105396270752	24.448844909668	24.8528137207031	23.6757297515869	24.60964012146	23.1840438842773	23.0308647155762	23.8857650756836	24.2389965057373	22.9689502716064	23.60964012146	0.00565838	-1.06257	Q86V81	ALYREF	THO complex subunit 4
24.9134216308594	24.7994651794434	24.5869197845459	24.461389541626	23.8764266967773	24.6039943695068	22.6949806213379	22.4725875854492	24.1794967651367	23.9225234985352	21.3462677001953	21.5292778015137	0.00428142	-1.84941	P12270	TPR	Nucleoprotein TPR
25.0400924682617	25.6811027526855	24.0934562683105	25.0690727233887	25.0359058380127	24.5983257293701	24.1794967651367	24.4676208496094	24.6594886779785	24.4298191070557	23.8384590148926	24.4298191070557	0.0391201	-0.585542	P40227	CCT6A	T-complex protein 1 subunit zeta
24.3031272888184	24.2678527832031	24.5344524383545	24.3975429534912	24.0772457122803	24.5983257293701	25.0190315246582	25.7820682525635	26.5433311462402	25.3678646087646	24.8764266967773	25.3678646087646	0.00139522	1.12967	P00918	CA2	Carbonic anhydrase 2
26.3544750213623	25.4361896514893	25.6347808837891	25.8019332885742	24.8904113769531	24.5869197845459	23.4800052642822	23.4298191070557	24.2678527832031	24.0019588470459	22.8442192077637	24.5983257293701	0.00104656	-1.68042	P15311	EZR	Ezrin
25.4892234802246	25.7619247436523	25.3942756652832	25.8093128204346	25.4519901275635	24.581184387207	24.7644577026367	24.2095527648926	24.2606925964355	23.7895488739014	24.5580081939697	24.9890193939209	0.0029056	-0.986105	Q8WUM4	PDCD6IP	Programmed cell death 6-interacting protein
26.0853748321533	25.2243499755859	26.6730346679688	26.6864566802979	26.4008026123047	24.581184387207	21.3635597229004	22.2615756988525	24.2820663452148	23.60964012146	24.5926342010498	23.6430625915527	0.00154809	-2.64978	P12429	ANXA3	Annexin A3
22.6714172363281	25.0274925231934	23.5044574737549	24.2389965057373	24.7440662384033	24.5580081939697	25.8166542053223	26.0211505889893	25.9998092651367	26.4830837249756	25.0772457122803	25.1832885742188	0.00304159	1.63947	Q8NBJ5	COLGALT1	Procollagen galactosyltransferase 1
23.4169960021973	24.0608520507813	23.8764266967773	25.2785263061523	25.1410217285156	24.5521545410156	26.3877182006836	26.8019332885742	26.2678527832031	25.052583694458	25.4582633972168	25.2996387481689	0.00488919	1.49034	Q969X5;Q969X5-2	ERGIC1	Endoplasmic reticulum-Golgi intermediate compartment protein 1
23.2419090270996	24.7542991638184	23.6649227142334	24.5521545410156	24.8432598114014	24.5462779998779	25.6730346679688	25.8117637634277	25.7076721191406	23.9134216308594	25.0649681091309	24.9270534515381	0.0440251	0.915848	Q14165	MLEC	Malectin
24.3443508148193	24.7491912841797	25.1332015991211	24.9715843200684	24.6208686828613	24.5403785705566	24.8480453491211	24.4922828674316	23.9846801757813	23.9583683013916	23.4040565490723	23.4298191070557	0.022363	-0.707054	Q15393	SF3B3	Splicing factor 3B subunit 3
23.4922828674316	23.8480453491211	23.8575687408447	24.0442695617676	25.4137706756592	24.5225296020508	27.0190315246582	26.4660663604736	26.5285034179688	26.5135231018066	28.203031539917	29.0296001434326	0.000142017	3.09688	P08572	COL4A2	Collagen alpha-2(IV) chain
25.2606925964355	25.2534961700439	24.7285823822021	25.0853748321533	25.0317058563232	24.5105075836182	24.052583694458	23.3375606536865	23.9494895935059	24.7440662384033	24.0690727233887	24.8857650756836	0.0117523	-0.805304	Q13561;Q13561-2;Q13561-3	DCTN2	Dynactin subunit 2
24.0772457122803	24.632007598877	23.6540336608887	24.4361896514893	24.246265411377	24.5105075836182	23.7285823822021	23.6430625915527	22.3751754760742	22.6562194824219	23.2154903411865	22.5308856964111	0.00131049	-1.23447	P23381	WARS1	Tryptophan--tRNA ligase, cytoplasmic
25.8263854980469	25.2855968475342	25.5696430206299	26.01051902771	25.8996601104736	24.5044574737549	25.4298191070557	24.4298191070557	24.9450302124023	24.3238868713379	24.3443508148193	24.9134216308594	0.0224116	-0.784989	P58107;Q15149;Q15149-4	EPPK1;PLEC	Epiplakin
21.5207538604736	24.2749767303467	20.8827629089355	24.9134216308594	21.7950267791748	24.4861583709717	25.3645286560059	25.8973522186279	25.3135433197021	25.1253395080566	25.2058296203613	25.249885559082	0.00857441	2.38056	Q6UX71	PLXDC2	Plexin domain-containing protein 2
23.632007598877	24.7845668792725	24.3031272888184	24.581184387207	24.7795658111572	24.4551296234131	26.2978916168213	26.1832885742188	25.6757297515869	24.8950424194336	24.7023983001709	24.9360694885254	0.0119621	1.02581	P00390;P00390-2	GSR	Glutathione reductase, mitochondrial
23.3778247833252	23.4169960021973	22.8014392852783	23.9583683013916	22.7855644226074	24.4551296234131	21.9170684814453	21.7389240264893	22.045934677124	21.8151893615723	21.8864498138428	22.6924285888672	0.000724132	-1.44989	O00429;O00429-2;O00429-3;O00429-4;O00429-5;O00429-6;O00429-8;O00429-9	DNM1L	Dynamin-1-like protein
24.8384590148926	25.4738273620605	25.6347808837891	24.0019588470459	23.8670291900635	24.4425296783447	22.2647228240967	22.3014698028564	22.2184505462646	24.1565341949463	22.5427417755127	24.60964012146	0.009817	-1.69417	Q14210	LY6D	Lymphocyte antigen 6D
21.4769420623779	24.0442695617676	28.1936626434326	24.6811027526855	23.967191696167	24.4425296783447	27.5536212921143	24.9715843200684	26.0567245483398	29.3515281677246	27.7895488739014	27.2714195251465	0.030933	2.69812	P21810	BGN	Biglycan
24.4738273620605	23.9225234985352	24.1094856262207	24.2316913604736	24.052583694458	24.4169960021973	24.0442695617676	23.6540336608887	23.7491912841797	21.9379329681396	22.1280612945557	21.9891624450684	0.0114305	-1.28408	Q13242	SRSF9	Serine/arginine-rich splicing factor 9
24.3031272888184	24.1565341949463	24.1487998962402	24.384428024292	23.8288097381592	24.4105396270752	23.2140083312988	22.514123916626	23.0674324035645	22.6907253265381	22.6048069000244	23.5754241943359	5.78192e-05	-1.26095	P46108;P46108-2	CRK	Adapter molecule crk
23.4169960021973	23.8575687408447	24.1718826293945	24.7745475769043	23.8764266967773	24.4105396270752	24.4676208496094	24.8480453491211	25.0934562683105	25.0019588470459	26.2335224151611	25.3645286560059	0.00605301	1.08353	Q9UM22	EPDR1	Mammalian ependymin-related protein 1
22.3988475799561	24.498384475708	23.6430625915527	25.0974807739258	24.9450302124023	24.4040565490723	25.3578338623047	25.7820682525635	25.8834362030029	24.4234218597412	25.2020969390869	25.525520324707	0.0269678	1.19792	Q9Y646	CPQ	Carboxypeptidase Q
22.4725875854492	24.6485595703125	24.1253395080566	24.5225296020508	24.6540336608887	24.3975429534912	26.1114768981934	26.3460426330566	26.1449165344238	23.4800052642822	25.2570991516113	25.2020969390869	0.0426336	1.28684	P51571	SSR4	Translocon-associated protein subunit delta
24.8384590148926	25.289119720459	27.4234218597412	24.8717346191406	24.8904113769531	24.3910007476807	21.2559795379639	21.8112735748291	24.3169994354248	21.2799377441406	24.1253395080566	25.3645286560059	0.0245966	-2.25835	Q9BUR5;Q9BUR5-2	APOO	MICOS complex subunit MIC26
25.448844909668	25.4800052642822	26.7644577026367	26.4598274230957	25.6567649841309	24.3910007476807	21.0530605316162	21.5508823394775	21.0492630004883	22.3457050323486	25.3711910247803	21.731372833252	0.000859467	-3.51657	P12532	CKMT1B	Creatine kinase U-type, mitochondrial
23.5638370513916	23.4922828674316	21.8726749420166	22.6928539276123	23.632007598877	24.384428024292	24.2749767303467	24.3169994354248	24.8043975830078	24.2678527832031	24.6208686828613	24.9225234985352	0.00715317	1.26159	P17252	PRKCA	Protein kinase C alpha type
24.7440662384033	24.7233829498291	24.4800052642822	24.5285034179688	23.60964012146	24.384428024292	24.2749767303467	23.7389240264893	24.0442695617676	22.1645355224609	22.1443729400635	23.5983257293701	0.0271808	-1.0841	P49321;P49321-2;P49321-3	NASP	Nuclear autoantigenic sperm protein
25.3031272888184	23.2961406707764	23.7795658111572	23.9933452606201	21.0949039459229	24.3645286560059	24.6208686828613	24.8043975830078	26.0914402008057	25.9583683013916	24.3169994354248	26.4137706756592	0.0297108	1.72904	A1X283	SH3PXD2B	SH3 and PX domain-containing protein 2B
24.60964012146	25.1292762756348	24.8857650756836	26.4377765655518	26.1603870391846	24.3645286560059	27.0296001434326	27.1213932037354	25.836051940918	25.5135231018066	28.0964756011963	26.632007598877	0.0190048	1.44028	O75396	SEC22B	Vesicle-trafficking protein SEC22b
25.1213932037354	25.9111366271973	24.7491912841797	25.2855968475342	25.3811302185059	24.3578338623047	24.384428024292	24.7845668792725	24.1094856262207	23.9759635925293	23.632007598877	24.6540336608887	0.0109771	-0.877633	Q04917	YWHAH	14-3-3 protein eta
25.6784191131592	24.6264495849609	23.931568145752	25.5165309906006	25.4519901275635	24.3443508148193	23.4298191070557	20.6681308746338	22.6073837280273	21.1412563323975	24.6375465393066	23.1110801696777	0.00614357	-2.32568	P62857	RPS28	40S ribosomal protein S28
25.6347808837891	25.4330081939697	25.1908416748047	25.8384590148926	25.1756954193115	24.3443508148193	23.1703548431396	21.126916885376	22.632007598877	23.1363353729248	24.0190315246582	23.8093128204346	0.000695723	-2.2872	P49773	HINT1	Adenosine 5'-monophosphoramidase HINT1
19.7323131561279	21.7786884307861	21.051872253418	21.8559913635254	22.5165309906006	24.3443508148193	25.6594886779785	24.9450302124023	26.083345413208	25.4582633972168	26.3778247833252	26.8504314422607	0.000160741	4.01577	P01042-2	KNG1	Isoform LMW of Kininogen-1
22.3293724060059	23.7994651794434	23.2820663452148	24.498384475708	23.931568145752	24.3375606536865	26.0587882995605	25.7945156097412	25.6430625915527	25.7363452911377	25.4040565490723	25.8043975830078	0.000119037	2.04379	P05155;P05155-3	SERPING1	Plasma protease C1 inhibitor
25.3238868713379	25.4330081939697	25.1174354553223	25.2058296203613	24.9803276062012	24.3238868713379	22.8913383483887	23.4676208496094	23.6971035003662	25.1213932037354	24.5044574737549	24.9933452606201	0.0388308	-0.951519	Q9NYL9	TMOD3	Tropomodulin-3
24.9450302124023	24.6757297515869	24.5696430206299	24.4861583709717	24.5165309906006	24.3238868713379	24.5044574737549	24.1332015991211	23.7695121765137	22.7974872589111	23.1487998962402	23.9933452606201	0.0105337	-0.861696	Q9Y265	RUVBL1	RuvB-like 1
25.9825057983398	26.7644577026367	24.4298191070557	26.2280254364014	26.1546039581299	24.3238868713379	24.5580081939697	24.5983257293701	23.6864566802979	24.3778247833252	25.5044574737549	24.6375465393066	0.0466773	-1.08678	P08865	RPSA	40S ribosomal protein SA
23.8857650756836	24.7233829498291	24.8093128204346	24.461389541626	24.9405574798584	24.3238868713379	25.1410217285156	25.2570991516113	24.8043975830078	24.581184387207	24.9270534515381	24.9225234985352	0.0495173	0.414831	P07686	HEXB	Beta-hexosaminidase subunit beta
24.904260635376	24.2820663452148	25.1526718139648	26.0690727233887	24.8575687408447	24.3031272888184	23.1672954559326	22.7491912841797	23.2534961700439	24.0690727233887	24.8950424194336	24.9759635925293	0.0447289	-1.07645	O15020;Q01082;Q01082-2;Q01082-3	SPTBN1;SPTBN2	Spectrin beta chain, non-erythrocytic 2
24.0359058380127	23.3910007476807	23.0442695617676	23.0088119506836	21.6800289154053	24.2961406707764	21.4293727874756	21.2820663452148	22.645263671875	22.2427082061768	22.6864109039307	22.3564910888672	0.0309287	-1.13564	P85037;P85037-2	FOXK1	Forkhead box protein K1
25.1832885742188	24.9134216308594	24.8093128204346	25.1946029663086	24.7023983001709	24.2820663452148	24.5696430206299	24.5926342010498	23.5044574737549	24.6264495849609	23.8480453491211	24.3645286560059	0.0300131	-0.596555	Q08211	DHX9	ATP-dependent RNA helicase A
24.01051902771	23.4676208496094	22.8987369537354	22.5892086029053	22.5800342559814	24.2820663452148	22.7076721191406	22.3266315460205	22.7895488739014	22.1518993377686	21.6391201019287	22.6148071289063	0.0227845	-0.933084	Q9H6Z4;Q9H6Z4-2;Q9H6Z4-3	RANBP3	Ran-binding protein 3
23.3238868713379	23.1126708984375	23.3645286560059	24.052583694458	23.9134216308594	24.2820663452148	22.9115943908691	21.9060974121094	22.4824695587158	21.7097778320313	23.310079574585	22.3293724060059	0.00270353	-1.23329	Q14203;Q14203-3;Q14203-4;Q14203-6	DCTN1	Dynactin subunit 1
25.3811302185059	24.904260635376	24.384428024292	25.0317058563232	24.6917896270752	24.2749767303467	23.1378993988037	23.5983257293701	23.6649227142334	24.6917896270752	24.4234218597412	24.1718826293945	0.0173	-0.830008	Q9P0L0	VAPA	Vesicle-associated membrane protein-associated protein A
25.6944484710693	25.4830837249756	25.0062446594238	25.1213932037354	24.7129287719727	24.2678527832031	24.01051902771	23.7695121765137	23.5285034179688	24.1487998962402	22.2621269226074	23.6540336608887	0.00162582	-1.48541	Q92841;Q92841-2	DDX17	Probable ATP-dependent RNA helicase DDX17
24.0853748321533	22.566162109375	23.4425296783447	23.5044574737549	23.1126708984375	24.2534961700439	21.7097778320313	21.1078910827637	22.318380355835	20.9901313781738	21.833459854126	22.8229103088379	0.00126656	-1.69702	P55196;P55196-5	AFDN	Afadin
21.4024696350098	22.6253337860107	21.4583892822266	21.6005954742432	22.4626388549805	24.246265411377	25.4582633972168	24.4676208496094	25.3375606536865	25.3645286560059	24.4234218597412	25.4073028564453	0.00019888	2.77717	Q6UY14;Q6UY14-3	ADAMTSL4	ADAMTS-like protein 4
25.0359058380127	24.310079574585	24.3910007476807	24.6757297515869	24.1718826293945	24.246265411377	24.2389965057373	23.6757297515869	23.4425296783447	23.5285034179688	24.1410217285156	24.2961406707764	0.017161	-0.584657	Q13148	TARDBP	TAR DNA-binding protein 43
21.7187366485596	21.7608585357666	23.5869197845459	25.2961406707764	24.7076721191406	24.246265411377	29.37451171875	29.1361389160156	27.5536212921143	26.42822265625	28.1213932037354	27.5165309906006	0.000162262	4.46897	Q96CG8;Q96CG8-3	CTHRC1	Collagen triple helix repeat-containing protein 1
22.8480453491211	23.5638370513916	24.0934562683105	24.8336429595947	23.4298191070557	24.2389965057373	24.632007598877	24.4234218597412	25.0772457122803	24.7023983001709	24.7181644439697	25.2534961700439	0.0111675	0.966489	Q16643;Q16643-2;Q16643-3	DBN1	Drebrin
24.581184387207	24.8384590148926	24.0359058380127	24.6430625915527	24.3031272888184	24.2243499755859	24.052583694458	24.1410217285156	22.1329765319824	24.3238868713379	22.2108268737793	22.988151550293	0.0239696	-1.12944	O00422;O00422-2	SAP18	Histone deacetylase complex subunit SAP18
26.3066082000732	25.0567245483398	26.5150279998779	26.2169704437256	25.8717346191406	24.2243499755859	20.6800289154053	19.7923336029053	23.6864566802979	24.2606925964355	24.6917896270752	24.2749767303467	0.0132495	-2.80086	P07108;P07108-2;P07108-3;P07108-4;P07108-5	DBI	Acyl-CoA-binding protein
25.8408622741699	23.2169704437256	25.7285823822021	24.967191696167	24.4298191070557	24.2243499755859	22.6605777740479	23.1158485412598	22.1070766448975	24.4361896514893	23.1190204620361	24.6811027526855	0.0378126	-1.38133	P51572;P51572-2	BCAP31	B-cell receptor-associated protein 31
22.6253337860107	22.5983257293701	24.1946029663086	22.7815685272217	23.3238868713379	24.2169704437256	24.498384475708	25.310079574585	25.384428024292	24.3511066436768	24.2678527832031	24.6264495849609	0.0027362	1.4496	Q14108	SCARB2	Lysosome membrane protein 2
26.4345989227295	26.8504314422607	25.5014247894287	23.0492630004883	24.8190937042236	24.2095527648926	20.2718162536621	20.0558967590332	21.5916919708252	23.9846801757813	20.3712024688721	24.3031272888184	0.00607259	-3.38099	P05120	SERPINB2	Plasminogen activator inhibitor 2
22.9864177703857	23.8764266967773	23.2302265167236	24.0442695617676	24.2169704437256	24.2020969390869	26.1174354553223	25.2678527832031	26.2996387481689	25.3511066436768	26.0567245483398	26.1507377624512	2.00503e-05	2.11451	P00450	CP	Ceruloplasmin
25.2961406707764	23.632007598877	23.5044574737549	23.8575687408447	23.5044574737549	24.1946029663086	23.2534961700439	23.0756149291992	22.9916152954102	22.3241653442383	21.9494018554688	24.0359058380127	0.0272136	-1.05984	P11387	TOP1	DNA topoisomerase 1
20.6275615692139	21.9853096008301	21.4365119934082	20.6714172363281	23.5165309906006	24.187068939209	27.4393634796143	26.9868507385254	28.0556907653809	27.508996963501	26.8857650756836	28.4707279205322	7.91168e-06	5.48717	P19652	ORM2	Alpha-1-acid glycoprotein 2
25.2749767303467	24.931568145752	25.0147819519043	25.0400924682617	24.5638370513916	24.1794967651367	23.9134216308594	22.7875576019287	24.0019588470459	24.8288097381592	23.5521545410156	24.6485595703125	0.0287197	-0.878715	P58546	MTPN	Myotrophin
24.5285034179688	24.8384590148926	24.7491912841797	24.448844909668	24.6703357696533	24.1794967651367	22.0788745880127	22.1549911499023	22.3536415100098	23.1014938354492	23.5403785705566	23.8384590148926	0.000326344	-1.7245	P63167	DYNLL1	Dynein light chain 1, cytoplasmic
24.6208686828613	23.8190937042236	22.9811992645264	23.8670291900635	22.9369678497314	24.1642284393311	21.7955074310303	20.173656463623	22.4475841522217	22.8210430145264	21.1595077514648	22.0918426513672	0.0019161	-1.98337	P47813	EIF1AX	Eukaryotic translation initiation factor 1A, X-chromosomal
23.5521545410156	24.461389541626	24.8623065948486	25.960578918457	23.6208686828613	24.1565341949463	28.4314136505127	26.4089221954346	27.1312408447266	31.8608264923096	31.0413990020752	28.9922637939453	0.000728134	4.54204	Q9BXN1	ASPN	Asporin
25.5609245300293	24.1253395080566	24.3645286560059	24.8093128204346	24.4105396270752	24.1565341949463	22.6496562957764	22.6670913696289	24.1094856262207	23.9494895935059	21.8876247406006	23.7593879699707	0.00833105	-1.40074	Q14152;Q14152-2	EIF3A	Eukaryotic translation initiation factor 3 subunit A
22.5521545410156	23.632007598877	21.6574020385742	22.8575687408447	24.3375606536865	24.1565341949463	25.8551940917969	26.3511066436768	27.0608520507813	25.3711910247803	24.5983257293701	26.1487998962402	0.000574752	2.69871	Q32P28;Q32P28-3;Q32P28-4	P3H1	Prolyl 3-hydroxylase 1
23.2448139190674	23.9134216308594	23.3375606536865	23.7285823822021	24.4298191070557	24.1410217285156	24.8043975830078	24.9405574798584	24.7129287719727	24.0934562683105	24.2095527648926	24.3511066436768	0.0119761	0.719463	Q9NVA2;Q9NVA2-2	SEPTIN11	Septin-11
23.967191696167	23.8093128204346	24.1174354553223	23.7181644439697	23.6540336608887	24.1332015991211	26.0211505889893	24.9846801757813	24.7389240264893	25.4202117919922	26.2696361541748	26.1507377624512	0.000108977	1.69767	P02747	C1QC	Complement C1q subcomponent subunit C
23.4922828674316	24.9179801940918	23.8950424194336	24.7795658111572	25.2389965057373	24.1332015991211	23.4922828674316	23.3375606536865	23.3511066436768	21.6577339172363	24.3778247833252	21.513313293457	0.0219405	-1.45454	Q8N4T8	CBR4	3-oxoacyl-[acyl-carrier-protein] reductase
25.6594886779785	24.7695121765137	24.5983257293701	25.4169960021973	24.9450302124023	24.1253395080566	23.7795658111572	23.8480453491211	22.0657901763916	22.4676208496094	23.01051902771	23.904260635376	0.00130552	-1.73982	P38919;P60842	EIF4A1;EIF4A3	Eukaryotic initiation factor 4A-III
23.9759635925293	23.6649227142334	24.0359058380127	23.967191696167	24.1565341949463	24.1174354553223	23.3238868713379	22.9916152954102	23.0966758728027	22.9001617431641	20.4179210662842	22.144136428833	0.00728009	-1.50726	Q7L014	DDX46	Probable ATP-dependent RNA helicase DDX46
24.6540336608887	24.4234218597412	25.4330081939697	25.3544750213623	24.2169704437256	24.1174354553223	23.2961406707764	23.2961406707764	22.7265033721924	21.7938537597656	23.6430625915527	23.6971035003662	0.00144797	-1.62442	Q9Y5Z4;Q9Y5Z4-2	HEBP2	Heme-binding protein 2
24.2316913604736	24.6208686828613	23.7994651794434	24.1794967651367	24.3443508148193	24.1174354553223	23.1580772399902	20.985466003418	21.6884746551514	24.1094856262207	22.7189178466797	23.7181644439697	0.0142758	-1.48579	Q9UHV9	PFDN2	Prefoldin subunit 2
24.3443508148193	24.4040565490723	25.4582633972168	24.7337608337402	24.8384590148926	24.1094856262207	23.8288097381592	23.7389240264893	23.9846801757813	21.9364700317383	23.9846801757813	24.0019588470459	0.0194656	-1.06881	O00330;O00330-3	PDHX	Pyruvate dehydrogenase protein X component, mitochondrial
22.7895488739014	23.3238868713379	24.2169704437256	22.2707061767578	23.2140083312988	24.0934562683105	21.2707061767578	21.7223415374756	22.099063873291	22.4775371551514	21.1838150024414	21.6619567871094	0.00148906	-1.58219	Q9NUV9	GIMAP4	GTPase IMAP family member 4
25.2316913604736	24.3910007476807	23.2375392913818	23.8857650756836	24.052583694458	24.0934562683105	22.6163864135742	22.915246963501	22.4725875854492	22.7715282440186	22.5702266693115	21.924337387085	0.000338675	-1.60362	P20290-2	BTF3	Isoform 2 of Transcription factor BTF3
24.5285034179688	24.5521545410156	24.461389541626	24.6430625915527	24.1565341949463	24.0934562683105	23.7695121765137	23.4169960021973	21.8764266967773	23.045934677124	22.1949863433838	24.4105396270752	0.0094265	-1.28678	Q96I24	FUBP3	Far upstream element-binding protein 3
25.8551940917969	25.0649681091309	24.9583683013916	25.1946029663086	24.7076721191406	24.0772457122803	22.9707069396973	23.2272911071777	24.0690727233887	24.6703357696533	21.80251121521	23.9134216308594	0.0090998	-1.53412	Q07666	KHDRBS1	KH domain-containing, RNA-binding, signal transduction-associated protein 1
24.1565341949463	22.4272632598877	23.3238868713379	23.7593879699707	21.8073482513428	24.0772457122803	22.2820663452148	22.4996013641357	22.3831100463867	21.6368751525879	22.0519390106201	21.2649917602539	0.0173146	-1.23885	Q8IX12;Q8IX12-2	CCAR1	Cell division cycle and apoptosis regulator protein 1
23.5983257293701	24.0608520507813	24.3711910247803	24.5580081939697	23.8575687408447	24.0690727233887	23.2302265167236	20.4272632598877	23.106294631958	22.5237274169922	22.4221382141113	20.958122253418	0.00247334	-1.97454	Q9UJC5	SH3BGRL2	SH3 domain-binding glutamic acid-rich-like protein 2
22.9654312133789	22.8820362091064	23.2820663452148	22.9261474609375	21.1091346740723	24.0608520507813	24.2316913604736	24.4922828674316	26.0317058563232	24.9803276062012	22.1142616271973	25.1908416748047	0.0350289	1.63591	Q12841	FSTL1	Follistatin-related protein 1
23.6649227142334	23.5521545410156	21.6255416870117	21.2606678009033	24.5926342010498	24.0608520507813	25.836051940918	26.1213932037354	26.4202117919922	25.1946029663086	25.0484313964844	25.6347808837891	0.00146585	2.58312	Q02809;Q02809-2	PLOD1	Procollagen-lysine,2-oxoglutarate 5-dioxygenase 1
23.60964012146	24.7845668792725	24.6971035003662	24.498384475708	24.8288097381592	24.0608520507813	25.1794967651367	25.2855968475342	25.4456901550293	24.4551296234131	24.9803276062012	24.6811027526855	0.0397891	0.591331	Q4G0N4	NADK2	NAD kinase 2, mitochondrial
23.2678527832031	23.6540336608887	22.7532787322998	25.9179801940918	24.6811027526855	24.0608520507813	26.9976577758789	26.246265411377	29.0296001434326	28.4433212280273	29.0531024932861	28.1312408447266	0.000129801	3.92768	P02679;P02679-2	FGG	Fibrinogen gamma chain
24.7129287719727	24.3375606536865	23.4298191070557	24.2095527648926	23.5044574737549	24.0442695617676	22.1627902984619	21.6408596038818	23.4551296234131	23.5754241943359	21.644905090332	23.6540336608887	0.0128734	-1.35091	O75937	DNAJC8	DnaJ homolog subfamily C member 8
23.2534961700439	23.1946029663086	23.9494895935059	23.6430625915527	23.6430625915527	24.0442695617676	24.3169994354248	24.310079574585	25.1526718139648	24.7895488739014	24.3975429534912	25.6264495849609	0.00136188	1.14422	Q96DZ1;Q96DZ1-3	ERLEC1	Endoplasmic reticulum lectin 1
24.8996601104736	24.7895488739014	23.8857650756836	24.3238868713379	24.2169704437256	24.0442695617676	23.8480453491211	23.9405574798584	22.4651317596436	23.2050838470459	22.2353515625	23.6208686828613	0.00710936	-1.14084	O00571;O00571-2	DDX3X	ATP-dependent RNA helicase DDX3X
24.1094856262207	24.1410217285156	23.2375392913818	23.7389240264893	23.6208686828613	24.0274925231934	22.4298191070557	23.1930999755859	22.9297637939453	23.0575504302979	21.8906860351563	23.4298191070557	0.00446254	-0.990766	O15372	EIF3H	Eukaryotic translation initiation factor 3 subunit H
22.7875576019287	24.4169960021973	23.7181644439697	24.0019588470459	23.7795658111572	24.01051902771	24.5044574737549	24.3307399749756	23.7895488739014	24.4105396270752	24.8950424194336	24.5165309906006	0.0422634	0.622016	Q99829	CPNE1	Copine-1
24.2749767303467	24.2606925964355	23.4676208496094	24.7181644439697	24.1094856262207	24.01051902771	22.8014392852783	22.5568389892578	22.9060974121094	23.052583694458	23.9933452606201	23.7285823822021	0.00672935	-0.967095	Q99426	TBCB	Tubulin-folding cofactor B
24.2095527648926	23.8575687408447	24.5105075836182	24.0019588470459	23.3238868713379	24.0019588470459	23.6971035003662	23.4169960021973	22.9024219512939	23.4800052642822	22.4860343933105	23.310079574585	0.00994997	-0.768799	Q9BXP5;Q9BXP5-2;Q9BXP5-3;Q9BXP5-4;Q9BXP5-5	SRRT	Serrate RNA effector molecule homolog
20.4676208496094	21.7512359619141	20.9231719970703	21.8241577148438	21.5288200378418	23.9846801757813	22.5498065948486	23.4425296783447	23.4298191070557	22.1580772399902	23.1237621307373	24.0934562683105	0.0355222	1.38629	P14207	FOLR2	Folate receptor beta
25.2534961700439	24.8623065948486	24.4169960021973	25.0062446594238	24.8043975830078	23.9759635925293	24.0190315246582	24.01051902771	23.7795658111572	24.3307399749756	24.4298191070557	24.3975429534912	0.0264658	-0.558698	P17980	PSMC3	26S proteasome regulatory subunit 6A
23.6971035003662	23.9933452606201	24.6594886779785	23.9583683013916	24.0442695617676	23.9759635925293	24.8904113769531	26.1410217285156	27.3661975860596	26.505973815918	25.5225296020508	27.1603870391846	0.000305635	2.20966	P13674;P13674-3	P4HA1	Prolyl 4-hydroxylase subunit alpha-1
23.8288097381592	23.1961040496826	22.4040565490723	22.8014392852783	22.203592300415	23.9583683013916	21.9636688232422	21.632007598877	22.582332611084	21.0492630004883	22.9806709289551	22.4996013641357	0.0453412	-0.947471	Q08J23;Q08J23-2	NSUN2	RNA cytosine C(5)-methyltransferase NSUN2
24.8093128204346	24.6649227142334	25.3273162841797	25.5609245300293	24.7285823822021	23.9583683013916	24.0359058380127	24.1642284393311	23.7181644439697	21.424222946167	23.9583683013916	24.5638370513916	0.0415968	-1.19745	P52209;P52209-2	PGD	6-phosphogluconate dehydrogenase, decarboxylating
24.2316913604736	25.3877182006836	24.1565341949463	25.1134662628174	24.6430625915527	23.9494895935059	24.2820663452148	23.0241146087646	22.5745239257813	22.2621269226074	24.4861583709717	24.0690727233887	0.0315684	-1.13065	O75828	CBR3	Carbonyl reductase [NADPH] 3
24.7895488739014	24.8528137207031	24.7129287719727	24.2095527648926	24.7440662384033	23.9405574798584	22.688591003418	24.448844909668	22.7409839630127	24.0853748321533	23.1253395080566	24.7745475769043	0.0490172	-0.897631	P19971	TYMP	Thymidine phosphorylase
24.0934562683105	24.0019588470459	23.6430625915527	24.1094856262207	23.5869197845459	23.931568145752	23.1142616271973	23.1976051330566	24.1487998962402	22.4922828674316	22.6946277618408	23.228759765625	0.0140287	-0.748352	O94826	TOMM70	Mitochondrial import receptor subunit TOM70
21.8310852050781	23.6540336608887	21.441370010376	24.4425296783447	22.7148494720459	23.9225234985352	24.7945156097412	24.1094856262207	24.5638370513916	24.2961406707764	25.5314807891846	25.3443508148193	0.00853218	1.77224	P07357	C8A	Complement component C8 alpha chain
23.6971035003662	23.8575687408447	24.4234218597412	24.3443508148193	23.9225234985352	23.9225234985352	24.6540336608887	25.052583694458	25.2169704437256	24.7076721191406	24.6152648925781	24.448844909668	0.00112735	0.754646	P09110	ACAA1	3-ketoacyl-CoA thiolase, peroxisomal
24.7023983001709	24.8996601104736	24.5105075836182	24.4425296783447	24.4551296234131	23.9134216308594	23.9933452606201	24.0442695617676	22.9225234985352	22.8442192077637	22.9916152954102	23.5638370513916	0.00186259	-1.09397	O00571;O00571-2;O15523;O15523-2	DDX3X;DDX3Y	ATP-dependent RNA helicase DDX3X
24.5869197845459	24.7337608337402	24.2095527648926	24.5926342010498	24.3443508148193	23.9134216308594	24.1410217285156	23.632007598877	24.1014938354492	23.5165309906006	21.5147857666016	23.7076721191406	0.0437558	-0.961188	P45974;P45974-2	USP5	Ubiquitin carboxyl-terminal hydrolase 5
24.3443508148193	24.5105075836182	24.3778247833252	24.0274925231934	23.5403785705566	23.904260635376	23.6864566802979	23.60964012146	22.2621269226074	23.2820663452148	21.2554874420166	24.2169704437256	0.0469457	-1.06534	Q13310-2;Q13310-3	PABPC4	Isoform 2 of Polyadenylate-binding protein 4
24.4105396270752	24.2243499755859	23.7076721191406	24.2389965057373	23.6649227142334	23.8764266967773	22.8613586425781	21.9707069396973	23.3511066436768	21.3065490722656	21.8226528167725	23.4040565490723	0.00202207	-1.56775	P23193	TCEA1	Transcription elongation factor A protein 1
22.6907253265381	23.0207271575928	23.7994651794434	22.8670291900635	22.9441375732422	23.8670291900635	23.7994651794434	23.8288097381592	24.6757297515869	23.9759635925293	23.1900882720947	24.3511066436768	0.0248936	0.772008	Q99470	SDF2	Stromal cell-derived factor 2
25.2206649780273	24.1332015991211	23.8764266967773	24.3975429534912	23.5165309906006	23.8575687408447	22.9369678497314	22.6670913696289	21.0929164886475	23.9405574798584	22.209566116333	23.2678527832031	0.00981994	-1.48116	P25685	DNAJB1	DnaJ homolog subfamily B member 1
23.9933452606201	24.8288097381592	23.7491912841797	24.052583694458	24.9360694885254	23.8575687408447	22.9060974121094	22.3538017272949	23.1930999755859	23.8190937042236	23.5044574737549	23.5869197845459	0.00749045	-1.00902	Q9H223	EHD4	EH domain-containing protein 4
24.7994651794434	24.052583694458	25.1292762756348	24.5344524383545	22.9079322814941	23.8480453491211	23.1930999755859	23.5165309906006	23.2534961700439	21.6963119506836	21.3751754760742	24.3169994354248	0.0411211	-1.32002	P43490	NAMPT	Nicotinamide phosphoribosyltransferase
24.1794967651367	24.6971035003662	23.5869197845459	24.0274925231934	23.8950424194336	23.8384590148926	21.8644828796387	22.5521545410156	22.5777320861816	22.4295749664307	21.7645111083984	23.60964012146	0.000497834	-1.57107	Q6IAA8	LAMTOR1	Ragulator complex protein LAMTOR1
25.9427967071533	23.9759635925293	23.310079574585	25.0274925231934	23.7593879699707	23.8384590148926	22.8034114837646	22.2331562042236	23.6430625915527	22.9097633361816	22.6778812408447	21.932580947876	0.00634682	-1.60905	O75351	VPS4B	Vacuolar protein sorting-associated protein 4B
24.1332015991211	24.246265411377	25.2820663452148	25.6703357696533	24.9225234985352	23.8288097381592	21.0492630004883	22.4399967193604	23.0392570495605	23.3238868713379	24.5580081939697	24.7389240264893	0.0408196	-1.48898	Q8NCW5;Q8NCW5-2	NAXE	NAD(P)H-hydrate epimerase
23.8764266967773	24.01051902771	22.0190315246582	24.2316913604736	24.1014938354492	23.8190937042236	25.4922828674316	25.6676330566406	25.2570991516113	24.9494895935059	24.6540336608887	24.8904113769531	0.00267282	1.47545	P18084	ITGB5	Integrin beta-5
25.9179801940918	25.3578338623047	25.4707279205322	23.9134216308594	24.6485595703125	23.8190937042236	21.5500316619873	21.8861026763916	20.9742565155029	24.2316913604736	23.9933452606201	24.6485595703125	0.0233287	-1.97394	Q9NZH8	IL36G	Interleukin-36 gamma
23.2506084442139	23.3778247833252	21.5336437225342	23.0274925231934	23.9759635925293	23.7994651794434	22.4450588226318	21.7139778137207	23.0224227905273	22.0900917053223	21.7172946929932	22.2272911071777	0.0410381	-0.958144	Q8N3D4	EHBP1L1	EH domain-binding protein 1-like protein 1
24.5696430206299	24.6811027526855	23.8575687408447	24.1487998962402	24.2534961700439	23.7994651794434	23.7593879699707	22.5451011657715	21.6203231811523	21.3871536254883	20.2419090270996	23.2961406707764	0.00379882	-2.07668	Q9UK45	LSM7	U6 snRNA-associated Sm-like protein LSm7
23.2678527832031	24.8190937042236	24.1718826293945	24.052583694458	24.9270534515381	23.7994651794434	25.3544750213623	25.9179801940918	25.4393634796143	24.3910007476807	25.2570991516113	25.5638370513916	0.00590093	1.14764	Q13162	PRDX4	Peroxiredoxin-4
22.8499546051025	24.384428024292	24.3238868713379	23.5165309906006	23.6430625915527	23.7994651794434	28.5240249633789	26.8973522186279	27.1983547210693	26.0062446594238	25.4234218597412	28.7581176757813	0.000189528	3.3817	Q06828	FMOD	Fibromodulin
28.7324676513672	21.5869197845459	21.6878662109375	28.8354511260986	23.0442695617676	23.7795658111572	30.4133682250977	30.1361389160156	28.5202827453613	27.7453498840332	27.77077293396	28.7517471313477	0.0140472	4.27852	P24821;P24821-2	TNC	Tenascin
23.5754241943359	23.9494895935059	24.5696430206299	23.7181644439697	23.7389240264893	23.7795658111572	23.0492630004883	23.0542411804199	22.4676208496094	23.7895488739014	21.8045864105225	23.9494895935059	0.0360123	-0.86941	P10155;P10155-3;P10155-4;P10155-5	RO60	RNA-binding protein RO60
22.9441375732422	23.5869197845459	22.7915382385254	23.5044574737549	24.1487998962402	23.7593879699707	24.0934562683105	24.3578338623047	25.2855968475342	23.5285034179688	24.6811027526855	24.3975429534912	0.0145425	0.934799	O60568	PLOD3	Multifunctional procollagen lysine hydroxylase and glycosyltransferase LH3
24.6971035003662	24.3910007476807	24.3375606536865	24.6864566802979	24.1174354553223	23.7491912841797	21.582332611084	21.4323711395264	22.3698616027832	23.3238868713379	23.1794967651367	23.7795658111572	0.00225264	-1.71854	Q9NZL9	MAT2B	Methionine adenosyltransferase 2 subunit beta
22.3831100463867	22.7815685272217	23.3645286560059	23.2065753936768	24.3511066436768	23.7389240264893	25.1174354553223	25.9517154693604	24.7491912841797	24.0772457122803	23.6540336608887	24.7440662384033	0.00867111	1.41131	P46977	STT3A	Dolichyl-diphosphooligosaccharide--protein glycosyltransferase subunit STT3A
23.967191696167	24.0442695617676	23.3910007476807	24.6757297515869	24.1014938354492	23.7076721191406	22.8931922912598	20.2763977050781	23.5403785705566	22.9602279663086	21.8351535797119	23.1078910827637	0.0139515	-1.54569	P16220;P16220-1;P16220-3;P18846;P18846-2;Q03060-21;Q03060-23;Q03060-24;Q03060-26;Q03060-31;Q03060-32;Q03060-6;Q03060-8;Q03060-9	ATF1;CREB1;CREM	Cyclic AMP-responsive element-binding protein 1
21.3911666870117	20.5451011657715	21.9291496276855	22.1611557006836	20.5356407165527	23.7076721191406	23.8384590148926	24.8142108917236	25.2169704437256	21.5356407165527	21.7881641387939	24.8904113769531	0.03809	1.969	Q68CQ7	GLT8D1	Glycosyltransferase 8 domain-containing protein 1
24.4738273620605	23.931568145752	23.9405574798584	24.1410217285156	23.8575687408447	23.6757297515869	21.8913383483887	20.8337726593018	23.5754241943359	22.6786727905273	21.6363525390625	22.8518619537354	0.00174933	-1.75881	Q96E39	RBMXL1	RNA binding motif protein, X-linked-like-1
22.2286720275879	22.8151893615723	22.6949806213379	24.01051902771	23.0122261047363	23.6649227142334	30.7926559448242	31.0150470733643	28.7770595550537	27.9371929168701	28.6696605682373	29.3044338226318	5.97304e-07	6.34492	Q15063;Q15063-2;Q15063-3;Q15063-6	POSTN	Periostin
24.4361896514893	24.1718826293945	24.8670291900635	25.1371173858643	24.3711910247803	23.6208686828613	22.4701061248779	22.8384590148926	23.0308647155762	24.2243499755859	22.1604423522949	24.1794967651367	0.0114854	-1.28343	Q9NP79	VTA1	Vacuolar protein sorting-associated protein VTA1 homolog
23.7285823822021	23.1487998962402	22.5869197845459	22.6928539276123	23.3778247833252	23.5983257293701	21.7915382385254	20.5581569671631	21.6231021881104	21.0533142089844	22.8508472442627	22.8346061706543	0.0079382	-1.40362	Q68EM7;Q68EM7-2;Q68EM7-4;Q68EM7-5;Q68EM7-6	ARHGAP17	Rho GTPase-activating protein 17
23.4040565490723	25.2714195251465	25.6757297515869	24.9933452606201	25.1680603027344	23.5754241943359	22.259256362915	22.8745517730713	23.4169960021973	22.5213317871094	24.7285823822021	24.448844909668	0.0447742	-1.30641	Q9Y2Q3	GSTK1	Glutathione S-transferase kappa 1
23.4040565490723	23.1078910827637	24.2243499755859	22.3591747283936	22.7139778137207	23.5638370513916	21.7097778320313	19.988151550293	21.6843166351318	22.4461250305176	21.7844619750977	21.7003955841064	0.00294188	-1.67668	Q9UMX0;Q9UMX0-2	UBQLN1	Ubiquilin-1
24.5983257293701	24.5285034179688	24.7695121765137	24.7233829498291	24.7389240264893	23.5521545410156	23.5165309906006	23.8288097381592	23.045934677124	23.2678527832031	24.0772457122803	24.3169994354248	0.0147307	-0.809572	P28482;P28482-2	MAPK1	Mitogen-activated protein kinase 1
20.9023895263672	25.1718826293945	21.7749843597412	25.7285823822021	26.8384590148926	23.5403785705566	26.9202537536621	26.9427967071533	28.4707279205322	26.2606925964355	26.187068939209	26.8384590148926	0.0153812	2.94389	P00915	CA1	Carbonic anhydrase 1
24.1014938354492	23.9583683013916	23.904260635376	24.0608520507813	23.4922828674316	23.5165309906006	23.2214031219482	22.8384590148926	23.1565341949463	23.4169960021973	21.5564517974854	23.8190937042236	0.0318982	-0.837475	P61081	UBE2M	NEDD8-conjugating enzyme Ubc12
23.4040565490723	22.7409839630127	24.310079574585	24.2606925964355	24.3578338623047	23.5165309906006	23.2678527832031	23.1425800323486	23.5869197845459	22.0843677520752	21.927303314209	22.6018562316895	0.0263592	-0.99655	Q16775;Q16775-2	HAGH	Hydroxyacylglutathione hydrolase, mitochondrial
25.0147819519043	25.0484313964844	26.3877182006836	25.5314807891846	25.4676208496094	23.5044574737549	22.6118927001953	21.8229885101318	24.01051902771	22.7842197418213	25.5403785705566	24.0359058380127	0.0295027	-1.69143	O00483	NDUFA4	Cytochrome c oxidase subunit NDUFA4
22.0690727233887	24.8093128204346	23.8950424194336	24.2534961700439	24.4738273620605	23.4800052642822	25.0232677459717	24.289119720459	25.6236610412598	26.5240249633789	28.3536338806152	27.4073028564453	0.00925393	2.37338	P02647	APOA1	Apolipoprotein A-I
24.5521545410156	25.7129287719727	24.1642284393311	24.5580081939697	24.931568145752	23.4800052642822	22.6907253265381	22.2184505462646	21.6147727966309	23.1078910827637	24.4800052642822	23.2961406707764	0.00803819	-1.66515	P55769	SNU13	NHP2-like protein 1
21.9742126464844	23.310079574585	21.0023212432861	23.7795658111572	23.9846801757813	23.4800052642822	26.1273097991943	26.5135231018066	25.7050380706787	24.8142108917236	25.3511066436768	25.3711910247803	0.000502524	2.72525	P16035	TIMP2	Metalloproteinase inhibitor 2
24.5105075836182	23.931568145752	23.8950424194336	24.7129287719727	23.931568145752	23.4800052642822	23.5165309906006	23.1300621032715	22.6186294555664	21.532154083252	22.0224227905273	22.058874130249	0.0011925	-1.59716	B5ME19;Q99613;Q99613-2	EIF3C;EIF3CL	Eukaryotic translation initiation factor 3 subunit C-like protein
23.6757297515869	23.4040565490723	23.1657638549805	23.4425296783447	23.1900882720947	23.4676208496094	23.0258045196533	22.1206016540527	22.8857650756836	23.0426006317139	20.1825294494629	22.5846290588379	0.0383065	-1.08398	O95747	OXSR1	Serine/threonine-protein kinase OSR1
22.7347965240479	22.1097164154053	23.7491912841797	23.5044574737549	23.5869197845459	23.4676208496094	24.2678527832031	24.7491912841797	25.4137706756592	24.1332015991211	23.2448139190674	25.4393634796143	0.010583	1.34925	P11117	ACP2	Lysosomal acid phosphatase
23.1332015991211	22.2563800811768	21.1475391387939	23.2961406707764	21.7924365997314	23.4551296234131	24.0772457122803	24.4425296783447	24.1094856262207	24.0608520507813	24.632007598877	24.384428024292	0.00111602	1.77095	O94855;O94855-2	SEC24D	Protein transport protein Sec24D
22.8151893615723	24.5754241943359	25.0813159942627	24.5754241943359	24.7491912841797	23.4425296783447	23.2961406707764	23.4169960021973	23.0492630004883	23.005729675293	23.8857650756836	22.8518619537354	0.0339529	-0.955553	P45954;P45954-2	ACADSB	Short/branched chain specific acyl-CoA dehydrogenase, mitochondrial
22.2449569702148	22.4651317596436	21.8689136505127	22.4349174499512	22.8384590148926	23.4425296783447	25.4861583709717	25.931568145752	24.9405574798584	23.5869197845459	23.6757297515869	24.6971035003662	0.000642266	2.17052	Q6YHK3	CD109	CD109 antigen
20.9877548217773	22.7265033721924	23.1900882720947	22.8288097381592	21.4676208496094	23.4425296783447	25.0442695617676	24.2095527648926	24.0442695617676	28.3578338623047	26.1565341949463	26.1623096466064	0.0018536	3.22191	P07585;P21810	BGN;DCN	Decorin
25.0649681091309	24.8623065948486	25.4425296783447	24.8432598114014	24.7076721191406	23.4169960021973	23.7795658111572	21.5356407165527	22.9097633361816	24.1410217285156	23.2820663452148	24.1946029663086	0.0170987	-1.41585	Q15843	NEDD8	NEDD8
22.4014549255371	23.01051902771	23.4676208496094	23.3238868713379	23.7491912841797	23.4040565490723	21.1014938354492	20.9107570648193	20.9448146820068	21.2490882873535	23.4425296783447	22.3017330169678	0.00636603	-1.56772	P24311	COX7B	Cytochrome c oxidase subunit 7B, mitochondrial
24.4676208496094	24.9890193939209	24.2820663452148	25.0608520507813	24.9933452606201	23.3910007476807	23.1410217285156	22.645263671875	22.9369678497314	23.7994651794434	24.1642284393311	23.8670291900635	0.011779	-1.10499	P22061;P22061-2	PCMT1	Protein-L-isoaspartate(D-aspartate) O-methyltransferase
21.5246448516846	23.1961040496826	21.553747177124	21.6903457641602	22.904260635376	23.3910007476807	25.5165309906006	25.6375465393066	25.8312282562256	23.0625	23.7389240264893	25.0894203186035	0.00199404	2.43601	Q9ULC3	RAB23	Ras-related protein Rab-23
25.3238868713379	25.0232677459717	25.461389541626	25.4202117919922	24.8996601104736	23.3910007476807	21.6110649108887	20.9477558135986	21.8038387298584	23.2678527832031	24.1946029663086	24.5521545410156	0.00956602	-2.19036	O75347	TBCA	Tubulin-specific chaperone A
24.1946029663086	24.1253395080566	23.7181644439697	24.3169994354248	23.6540336608887	23.3910007476807	23.632007598877	23.0821285247803	22.5474548339844	23.1316337585449	22.0802555084229	23.1779766082764	0.00501861	-0.958114	P63151;P63151-2	PPP2R2A	Serine/threonine-protein phosphatase 2A 55 kDa regulatory subunit B alpha isoform
22.3321056365967	23.2961406707764	22.4626388549805	22.139461517334	22.8894824981689	23.3778247833252	21.5960521697998	20.645263671875	22.0298519134521	21.4885902404785	21.8121452331543	22.1300621032715	0.00394828	-1.13261	Q9ULA0;Q9ULA0-2	DNPEP	Aspartyl aminopeptidase
21.967191696167	23.5285034179688	21.6971588134766	23.6208686828613	24.2243499755859	23.3778247833252	25.1253395080566	25.3811302185059	24.3778247833252	22.3804702758789	24.581184387207	24.6485595703125	0.0478343	1.34644	P53680;P53680-2	AP2S1	AP-2 complex subunit sigma
24.4738273620605	24.2095527648926	23.7695121765137	24.0442695617676	23.8857650756836	23.3645286560059	23.1518993377686	23.1094856262207	23.0869941711426	23.4425296783447	22.688591003418	24.0442695617676	0.0158563	-0.703948	P49591	SARS1	Serine--tRNA ligase, cytoplasmic
24.01051902771	23.4169960021973	22.8034114837646	23.7695121765137	23.187068939209	23.3645286560059	23.60964012146	22.0053882598877	21.4066543579102	21.6583995819092	20.6971035003662	23.0509243011475	0.0170529	-1.35399	P23528;P60981;P60981-2;Q9Y281;Q9Y281-3	CFL1;CFL2;DSTN	Cofilin-1
22.0154762268066	22.9405574798584	21.9432029724121	23.967191696167	23.5521545410156	23.3511066436768	30.5844135284424	28.6797618865967	28.3367099761963	31.4184036254883	30.5754241943359	30.3087787628174	3.58671e-07	7.0223	P20774	OGN	Mimecan
22.5817127227783	21.6005954742432	22.0156326293945	21.8190937042236	23.8384590148926	23.3511066436768	25.5638370513916	24.4800052642822	26.289119720459	25.5462779998779	26.5180339813232	27.0505104064941	7.08284e-05	3.37353	P04003	C4BPA	C4b-binding protein alpha chain
24.0934562683105	24.5521545410156	23.7795658111572	24.7285823822021	24.289119720459	23.3511066436768	25.0400924682617	24.7337608337402	24.1946029663086	24.4105396270752	25.0062446594238	25.0608520507813	0.0386244	0.608685	Q14019	COTL1	Coactosin-like protein
23.1657638549805	23.8764266967773	23.7181644439697	23.9933452606201	24.2243499755859	23.3238868713379	23.3511066436768	23.6649227142334	22.3073024749756	21.2942447662354	22.9097633361816	23.139461517334	0.0358182	-0.939189	Q14974	KPNB1	Importin subunit beta-1
23.3375606536865	24.3910007476807	23.0291786193848	23.7076721191406	23.1672954559326	23.3238868713379	25.6971035003662	25.4645080566406	25.3975429534912	24.7745475769043	24.3578338623047	24.7593879699707	0.000300237	1.58239	O60701	UGDH	UDP-glucose 6-dehydrogenase
24.1565341949463	23.00710105896	23.5285034179688	23.0772457122803	22.3804702758789	23.2961406707764	20.2649917602539	21.0777683258057	22.3045215606689	22.2214031219482	21.6923809051514	23.904260635376	0.0390447	-1.33011	Q99747	NAPG	Gamma-soluble NSF attachment protein
24.0772457122803	24.9494895935059	23.0139312744141	23.8764266967773	24.1487998962402	23.2820663452148	24.7795658111572	24.5521545410156	24.5521545410156	24.8384590148926	25.1253395080566	24.5225296020508	0.0180859	0.837041	P08134	RHOC	Rho-related GTP-binding protein RhoC
21.4871520996094	22.6627521514893	22.4819507598877	23.4676208496094	23.6649227142334	23.2820663452148	24.498384475708	24.5403785705566	24.0608520507813	23.8093128204346	22.4626388549805	23.8764266967773	0.0452021	1.03359	Q92629;Q92629-2	SGCD	Delta-sarcoglycan
21.4615383148193	22.1487998962402	21.6125869750977	21.7631988525391	22.8968906402588	23.2678527832031	25.4800052642822	24.3711910247803	22.8326759338379	24.7389240264893	25.0317058563232	24.8717346191406	0.000607722	2.36256	P02746	C1QB	Complement C1q subcomponent subunit B
23.2534961700439	22.2961406707764	22.5165309906006	22.8670291900635	23.0575504302979	23.2678527832031	22.9707069396973	22.9369678497314	22.2214031219482	20.8690128326416	21.1553344726563	21.5991230010986	0.0448184	-0.917675	P61201;P61201-2	COPS2	COP9 signalosome complex subunit 2
23.4040565490723	24.1174354553223	21.8384590148926	23.0492630004883	23.5983257293701	23.2678527832031	23.2961406707764	22.7430400848389	21.8950424194336	21.0881881713867	20.6259765625	21.2243957519531	0.0236307	-1.40043	P49593;P49593-2	PPM1F	Protein phosphatase 1F
23.904260635376	24.1174354553223	23.6864566802979	23.9494895935059	23.8093128204346	23.2520523071289	22.9565982818604	23.2065753936768	22.4849281311035	21.3030338287354	23.4551296234131	23.8384590148926	0.0393608	-0.912381	P11413-2	G6PD	Isoform Long of Glucose-6-phosphate 1-dehydrogenase
23.2961406707764	22.6364402770996	22.1379508972168	22.1487998962402	22.8575687408447	23.2375392913818	21.8764266967773	21.5261173248291	22.6583995819092	21.5775775909424	21.9081478118896	22.4066543579102	0.0257727	-0.726853	Q3MHD2;Q3MHD2-2	LSM12	Protein LSM12
21.7013397216797	20.3505630493164	24.1253395080566	22.9351711273193	23.3645286560059	23.228759765625	27.5609245300293	27.2978916168213	28.0083847045898	27.5897808074951	27.5609245300293	28.6004543304443	5.26503e-06	5.15211	P02763	ORM1	Alpha-1-acid glycoprotein 1
23.0036735534668	23.6757297515869	23.1158485412598	23.3511066436768	23.4169960021973	23.2199268341064	21.9134216308594	21.9024219512939	21.0711669921875	22.5556182861328	21.9060974121094	23.0139312744141	0.0015768	-1.23677	Q9HB07	MYG1	MYG1 exonuclease
23.4676208496094	24.3778247833252	24.187068939209	23.7491912841797	24.0019588470459	23.2184505462646	22.5960521697998	20.1274604797363	21.3964157104492	20.4971656799316	22.3591747283936	23.4922828674316	0.00392226	-2.08893	Q9BPX5	ARPC5L	Actin-related protein 2/3 complex subunit 5-like protein
24.5225296020508	25.7669868469238	23.8190937042236	24.8142108917236	24.9405574798584	23.2184505462646	23.2961406707764	23.6540336608887	21.4725875854492	23.9225234985352	23.9405574798584	23.1915950775146	0.0363529	-1.2674	P68402	PAFAH1B2	Platelet-activating factor acetylhydrolase IB subunit alpha2
23.7895488739014	24.2820663452148	24.2020969390869	24.2243499755859	24.3375606536865	23.1885795593262	20.7543258666992	22.5261173248291	22.2640762329102	21.3698616027832	22.8229885101318	23.3910007476807	0.00191034	-1.81597	Q6XQN6;Q6XQN6-3	NAPRT	Nicotinate phosphoribosyltransferase
24.01051902771	24.3578338623047	25.2678527832031	25.1332015991211	25.2058296203613	23.1825294494629	24.9450302124023	25.4361896514893	25.9803276062012	26.5195331573486	26.4121570587158	27.1603870391846	0.00818588	1.54931	Q9BS40	LXN	Latexin
24.7895488739014	24.7129287719727	23.8093128204346	24.7337608337402	23.9134216308594	23.1810131072998	23.1930999755859	22.0019588470459	22.0886116027832	22.5068817138672	23.6540336608887	23.128490447998	0.00386743	-1.42782	P78527	PRKDC	DNA-dependent protein kinase catalytic subunit
23.7076721191406	22.2360801696777	20.5948829650879	21.0303192138672	20.9736251831055	23.1734085083008	25.4234218597412	25.5462779998779	25.4738273620605	24.4861583709717	25.6811027526855	25.2534961700439	0.000122333	3.35805	O43854;O43854-2	EDIL3	EGF-like repeat and discoidin I-like domain-containing protein 3
24.1332015991211	24.0608520507813	24.5696430206299	24.1565341949463	23.7491912841797	23.1503505706787	23.0592021942139	23.1688270568848	22.2735538482666	22.7076721191406	22.4349174499512	24.1718826293945	0.0148598	-1.00062	Q9UHX1;Q9UHX1-2;Q9UHX1-3;Q9UHX1-4;Q9UHX1-5;Q9UHX1-6	PUF60	Poly(U)-binding-splicing factor PUF60
19.4952144622803	19.5469856262207	20.9955997467041	23.3910007476807	20.310079574585	23.1472473144531	24.2389965057373	24.4551296234131	24.9494895935059	24.6208686828613	25.3477325439453	25.1642284393311	0.000536855	3.64839	Q14766;Q14766-2;Q14766-4;Q14766-5	LTBP1	Latent-transforming growth factor beta-binding protein 1
24.3238868713379	23.2169704437256	22.1672954559326	23.5754241943359	21.2876834869385	23.139461517334	23.9759635925293	24.0690727233887	24.4234218597412	23.1487998962402	24.6208686828613	25.2996387481689	0.0329662	1.30451	P29279;P29279-2	CCN2	CCN family member 2
23.6430625915527	24.1174354553223	24.9179801940918	24.3910007476807	24.0934562683105	23.1158485412598	23.4922828674316	23.7076721191406	23.4676208496094	20.8835582733154	22.1243190765381	23.2678527832031	0.0395225	-1.22258	P43897	TSFM	Elongation factor Ts, mitochondrial
24.0690727233887	23.6757297515869	23.5285034179688	23.4298191070557	23.1221828460693	23.1094856262207	22.6692562103271	22.5285034179688	23.2228775024414	20.9368381500244	22.3045215606689	22.8112735748291	0.0122449	-1.07692	P49585	PCYT1A	Choline-phosphate cytidylyltransferase A
21.5914936065674	21.6670913696289	21.4076747894287	21.9423484802246	20.0019588470459	23.1094856262207	23.0442695617676	23.4800052642822	23.2961406707764	22.2302265167236	22.9239196777344	22.4824695587158	0.0171424	1.2895	Q96S99	PLEKHF1	Pleckstrin homology domain-containing family F member 1
22.3538017272949	22.2477149963379	23.4922828674316	21.7955074310303	23.5403785705566	23.0886116027832	22.139461517334	21.8950424194336	21.9916152954102	22.203088760376	21.7112369537354	21.5750274658203	0.0231541	-0.833804	Q9H2K8	TAOK3	Serine/threonine-protein kinase TAO3
24.1642284393311	23.8093128204346	23.1580772399902	23.7181644439697	23.6757297515869	23.0707111358643	22.9512710571289	22.6297874450684	22.9864177703857	22.3618545532227	20.9789295196533	23.0392570495605	0.0120711	-1.10812	P62191	PSMC1	26S proteasome regulatory subunit 4
24.8717346191406	25.8693828582764	24.0190315246582	25.1946029663086	25.0567245483398	23.0608520507813	23.1657638549805	23.7593879699707	21.5294055938721	21.5054035186768	23.967191696167	22.1078910827637	0.00784758	-2.00621	O75828;P16152	CBR1;CBR3	Carbonyl reductase [NADPH] 3
23.7593879699707	22.4725875854492	22.8913383483887	23.5983257293701	22.9494895935059	23.0542411804199	21.3645286560059	21.3751754760742	22.8857650756836	21.8747787475586	21.5414600372314	23.0359058380127	0.0127426	-1.10796	Q9BXF6	RAB11FIP5	Rab11 family-interacting protein 5
23.2678527832031	24.5285034179688	22.7202548980713	23.4676208496094	23.9759635925293	23.0426006317139	22.4701061248779	22.1425800323486	22.6163864135742	22.5380115509033	22.5960521697998	22.0756149291992	0.0032734	-1.09401	P31943;P52597;P55795	HNRNPF;HNRNPH1;HNRNPH2	Heterogeneous nuclear ribonucleoprotein H
24.3511066436768	23.6971035003662	23.7285823822021	23.9759635925293	23.6649227142334	23.0409297943115	21.6408596038818	21.3862819671631	22.2506084442139	23.5754241943359	21.1987895965576	22.8307437896729	0.00325674	-1.59598	Q9NR56;Q9NR56-2;Q9NR56-3;Q9NR56-4;Q9NR56-5;Q9NR56-6;Q9NR56-7	MBNL1	Muscleblind-like protein 1
22.5498065948486	22.6518478393555	23.9494895935059	22.9583683013916	23.0241146087646	23.00710105896	24.2534961700439	24.5165309906006	25.1680603027344	24.6864566802979	23.8670291900635	24.5754241943359	0.000251436	1.48771	Q92520	FAM3C	Protein FAM3C
24.1332015991211	24.5165309906006	24.1642284393311	25.8166542053223	24.6152648925781	23.0036735534668	22.9601383209229	23.0442695617676	21.645263671875	21.9072322845459	21.7035293579102	22.318380355835	0.000843353	-2.11179	O75884	RBBP9	Serine hydrolase RBBP9
23.5521545410156	23.6971035003662	22.7181644439697	23.5403785705566	23.1534461975098	22.9898853302002	21.5777320861816	21.9134216308594	21.6754169464111	22.6800289154053	23.8670291900635	22.2630405426025	0.0329575	-0.945744	P09012	SNRPA	U1 small nuclear ribonucleoprotein A
22.93337059021	22.8346061706543	21.2534961700439	23.1688270568848	22.813232421875	22.9583683013916	21.3962364196777	21.8073482513428	21.7471446990967	21.8726463317871	21.790771484375	21.551664352417	0.00845356	-0.966015	Q13526	PIN1	Peptidyl-prolyl cis-trans isomerase NIMA-interacting 1
24.1410217285156	24.7695121765137	24.7745475769043	24.1946029663086	24.6864566802979	22.9459247589111	22.979455947876	22.0156326293945	22.7512359619141	23.7076721191406	21.6778736114502	23.6864566802979	0.00874733	-1.44896	P24666;P24666-2;P24666-3	ACP1	Low molecular weight phosphotyrosine protein phosphatase
23.3645286560059	21.8222236633301	21.6388187408447	22.9724617004395	22.5777320861816	22.9387645721436	23.4800052642822	23.4040565490723	24.4040565490723	24.4169960021973	22.2134208679199	24.7491912841797	0.0274577	1.22553	Q10472	GALNT1	Polypeptide N-acetylgalactosaminyltransferase 1
22.0190315246582	23.2477149963379	21.7884159088135	23.7491912841797	23.5983257293701	22.931568145752	25.6703357696533	25.7414970397949	26.2169704437256	22.6118927001953	24.8043975830078	24.8857650756836	0.00700467	2.09944	Q10471	GALNT2	Polypeptide N-acetylgalactosaminyltransferase 2
23.6864566802979	23.8093128204346	23.8288097381592	24.3511066436768	23.6757297515869	22.9297637939453	22.7935237884521	23.1580772399902	23.2678527832031	22.6778812408447	20.9629173278809	23.3910007476807	0.0347359	-1.00499	Q9GZT8;Q9GZT8-2;Q9GZT8-3	NIF3L1	NIF3-like protein 1
21.7756385803223	22.3259830474854	22.8884391784668	24.0934562683105	24.5638370513916	22.92795753479	27.2624855041504	26.8504314422607	26.4330081939697	25.384428024292	26.521032333374	25.7181644439697	8.66717e-05	3.26571	P27658	COL8A1	Collagen alpha-1(VIII) chain
20.6750411987305	21.6676731109619	21.0359058380127	21.2302837371826	22.6757297515869	22.9097633361816	22.9707069396973	22.0592021942139	22.7368602752686	23.0325469970703	24.0359058380127	23.0088119506836	0.0183199	1.27494	P43121;P43121-2	MCAM	Cell surface glycoprotein MUC18
24.3578338623047	24.1094856262207	23.5638370513916	24.4425296783447	23.8857650756836	22.9060974121094	23.0934562683105	22.8764266967773	23.1221828460693	22.7654705047607	20.979549407959	22.9967956542969	0.0128538	-1.23861	Q8N163;Q8N163-2	CCAR2	Cell cycle and apoptosis regulator protein 2
24.0608520507813	23.4922828674316	24.1794967651367	24.1642284393311	23.6971035003662	22.9024219512939	23.2961406707764	23.2243499755859	23.3910007476807	22.4701061248779	23.3910007476807	23.0707111358643	0.0342052	-0.608846	Q9NR45	NANS	Sialic acid synthase
21.8255233764648	21.6583995819092	21.6320610046387	22.6821746826172	23.4040565490723	22.8931922912598	23.5754241943359	22.8151893615723	23.9933452606201	22.8499546051025	22.92795753479	23.4169960021973	0.0300163	0.91391	P08603;Q03591	CFH;CFHR1	Complement factor H
23.3511066436768	23.7695121765137	23.60964012146	23.0542411804199	23.1472473144531	22.8782997131348	21.6051254272461	21.7652149200439	22.7512359619141	23.0982837677002	22.1994705200195	22.514123916626	0.00499661	-0.979432	Q15555;Q15555-3;Q15555-4;Q15555-5;Q15691	MAPRE1;MAPRE2	Microtubule-associated protein RP/EB family member 2
24.5165309906006	23.7491912841797	23.7491912841797	24.1014938354492	23.3375606536865	22.8726749420166	22.7835674285889	22.2065753936768	21.967191696167	21.1821594238281	22.2097492218018	22.7586841583252	0.00102257	-1.53645	Q13435	SF3B2	Splicing factor 3B subunit 2
22.3498783111572	25.7568454742432	23.1930999755859	26.1292762756348	22.6540336608887	22.8670291900635	25.3678646087646	26.5418548583984	28.1889572143555	25.5609245300293	26.9427967071533	27.4629497528076	0.00566851	2.85253	P02042	HBD	Hemoglobin subunit delta
23.3910007476807	22.6364402770996	22.2989387512207	23.1672954559326	22.7139778137207	22.8670291900635	22.0756149291992	22.5020313262939	22.4676208496094	22.2519721984863	22.3429946899414	22.1363353729248	0.0102691	-0.549685	Q14258	TRIM25	E3 ubiquitin/ISG15 ligase TRIM25
20.8663101196289	23.8190937042236	20.4475841522217	22.8346061706543	24.4861583709717	22.8403816223145	27.9371929168701	27.1983547210693	23.931568145752	23.7491912841797	26.5150279998779	23.9583683013916	0.0139621	2.99926	P12111-4	COL6A3	Isoform 4 of Collagen alpha-3(VI) chain
24.1718826293945	24.0853748321533	23.6430625915527	24.2020969390869	23.6649227142334	22.8288097381592	22.2006015777588	23.7795658111572	21.0730228424072	21.3606281280518	20.6180839538574	23.1300621032715	0.00995664	-1.73903	Q9UMY4;Q9UMY4-1	SNX12	Sorting nexin-12
22.8670291900635	23.0608520507813	22.2272911071777	22.2302894592285	23.9933452606201	22.8151893615723	21.8073482513428	20.9387645721436	21.4829483032227	21.5795574188232	20.730655670166	22.0690727233887	0.00173817	-1.43094	P09936	UCHL1	Ubiquitin carboxyl-terminal hydrolase isozyme L1
23.9846801757813	23.4040565490723	21.3045215606689	23.7994651794434	23.6430625915527	22.8014392852783	20.8950424194336	20.3962364196777	21.9895572662354	19.5394306182861	21.8575687408447	21.5544986724854	0.0036748	-2.11748	P46783;Q15149	PLEC;RPS10	40S ribosomal protein S10
21.7181644439697	22.9459247589111	23.00710105896	23.8288097381592	24.8575687408447	22.8014392852783	27.7644577026367	27.1794967651367	25.6513004302979	25.7945156097412	27.3152732849121	27.3066082000732	7.2006e-05	3.64211	P02462	COL4A1	Collagen alpha-1(IV) chain
23.8288097381592	23.9405574798584	23.3375606536865	23.6757297515869	23.2184505462646	22.7935237884521	22.8326759338379	22.5068817138672	22.9024219512939	23.7076721191406	22.0392570495605	22.6297874450684	0.0352522	-0.695989	Q5VT25;Q5VT25-2;Q5VT25-3;Q5VT25-4;Q5VT25-5;Q5VT25-6	CDC42BPA	Serine/threonine-protein kinase MRCK alpha
23.3778247833252	23.5044574737549	21.2707061767578	23.5285034179688	22.9898853302002	22.7532787322998	21.8499546051025	20.5356407165527	20.6005954742432	22.2331562042236	22.1252403259277	21.4221382141113	0.0110662	-1.44299	Q9BQ04;Q9BWF3;Q9BWF3-2;Q9BWF3-3;Q9BWF3-4	RBM4;RBM4B	RNA-binding protein 4B
23.6208686828613	24.0190315246582	24.3031272888184	24.1332015991211	23.6540336608887	22.6971035003662	22.3293724060059	21.7265033721924	21.7715282440186	21.9160308837891	21.9810447692871	23.4298191070557	0.00136325	-1.54551	P62993	GRB2	Growth factor receptor-bound protein 2
22.6364402770996	22.7935237884521	23.0392570495605	22.8171424865723	23.2961406707764	22.6907253265381	22.0053882598877	21.3485698699951	20.5169925689697	21.2999267578125	23.2389965057373	22.7491912841797	0.0371605	-1.01903	Q9BX59;Q9BX59-2;Q9BX59-3;Q9BX59-4;Q9BX59-5;Q9BX59-6;Q9BX59-7	TAPBPL	Tapasin-related protein
22.4247035980225	23.4040565490723	21.6374626159668	23.7285823822021	24.2749767303467	22.6562194824219	24.4800052642822	24.8764266967773	24.5983257293701	22.796968460083	24.8528137207031	24.2095527648926	0.0294851	1.28135	Q969V3;Q969V3-2	NCLN	Nicalin
23.5165309906006	23.60964012146	23.3375606536865	24.1794967651367	23.8093128204346	22.6496562957764	22.4066543579102	22.5568389892578	21.6378746032715	22.5108203887939	22.052583694458	21.9176940917969	0.000414406	-1.33662	P27361;P27361-2	MAPK3	Mitogen-activated protein kinase 3
21.6971035003662	22.1518993377686	23.904260635376	23.2243499755859	23.4800052642822	22.645263671875	24.1094856262207	24.9270534515381	25.3910007476807	24.1014938354492	23.7994651794434	25.4234218597412	0.00271144	1.77484	O75718	CRTAP	Cartilage-associated protein
21.38037109375	21.2543029785156	22.0325469970703	21.6141414642334	21.0116386413574	22.6141414642334	24.2678527832031	24.1332015991211	24.581184387207	24.8670291900635	23.176456451416	23.8670291900635	2.42928e-05	2.4976	Q6ZMP0	THSD4	Thrombospondin type-1 domain-containing protein 4
22.7368602752686	23.3375606536865	20.3355617523193	22.9512710571289	21.9985179901123	22.5846290588379	24.4298191070557	24.7233829498291	24.2820663452148	22.0592021942139	23.126916885376	23.8950424194336	0.0376686	1.42867	Q15436	SEC23A	Protein transport protein Sec23A
23.5983257293701	22.9759635925293	22.9405574798584	22.3591747283936	22.6408596038818	22.5451011657715	21.8490257263184	21.3687381744385	21.8821773529053	22.045934677124	22.29052734375	22.9060974121094	0.0172745	-0.786247	A0A1B0GUS4;P68036	UBE2L3;UBE2L5	Ubiquitin-conjugating enzyme E2 L5
20.8876247406006	22.7409839630127	22.8801689147949	21.6041564941406	22.4425296783447	22.5427417755127	23.2006015777588	24.1718826293945	24.01051902771	23.0475997924805	22.6625213623047	23.5638370513916	0.0097694	1.25979	O00754;O00754-2	MAN2B1	Lysosomal alpha-mannosidase
20.3645286560059	22.2214031219482	22.0918426513672	22.4873847961426	22.988151550293	22.5380115509033	25.6513004302979	26.0296001434326	26.5029411315918	25.1487998962402	25.2169704437256	26.4815464019775	7.95524e-06	3.72331	O15460-2	P4HA2	Isoform IIa of Prolyl 4-hydroxylase subunit alpha-2
22.2735538482666	22.5960521697998	22.4601402282715	24.6540336608887	24.9583683013916	22.5332641601563	25.1526718139648	25.5492191314697	25.7259845733643	25.2389965057373	25.6540336608887	25.8623065948486	0.00117808	2.28463	P43235	CTSK	Cathepsin K
23.2184505462646	21.8913383483887	20.7980098724365	21.5589275360107	23.1487998962402	22.5117149353027	22.6992225646973	22.3293724060059	23.3778247833252	24.1014938354492	23.1930999755859	24.2243499755859	0.0447323	1.13302	Q9BVA1	TUBB2B	Tubulin beta-2B chain
21.9351711273193	22.5521545410156	23.1158485412598	21.8257617950439	21.1014938354492	22.4849281311035	23.632007598877	24.2316913604736	24.4298191070557	24.6703357696533	25.1908416748047	25.4393634796143	0.000102152	2.42978	Q16610;Q16610-4	ECM1	Extracellular matrix protein 1
23.7795658111572	22.6342258453369	22.6540336608887	22.7223415374756	21.8190937042236	22.4775371551514	21.865140914917	22.0258045196533	21.1332015991211	21.4916496276855	22.3466720581055	22.2919692993164	0.0287189	-0.82206	Q15428	SF3A2	Splicing factor 3A subunit 2
21.287712097168	22.6821746826172	23.3778247833252	22.4450588226318	22.566162109375	22.4601402282715	21.1078910827637	22.4298191070557	18.7634449005127	21.8913383483887	20.310079574585	21.1078910827637	0.0272781	-1.53477	P23219;P23219-2;P23219-3;P23219-4;P23219-5;P23219-6	PTGS1	Prostaglandin G/H synthase 1
22.8151893615723	22.5237274169922	21.4237480163574	21.8736019134521	22.9864177703857	22.4501037597656	21.1142616271973	21.1332015991211	21.3962364196777	21.9060974121094	21.0821285247803	20.3962364196777	0.00382144	-1.1741	Q53SF7;Q53SF7-2;Q53SF7-3	COBLL1	Cordon-bleu protein-like 1
22.7935237884521	24.60964012146	23.4040565490723	24.4361896514893	24.6703357696533	22.3671970367432	23.2820663452148	23.5983257293701	22.0930500030518	22.085916519165	21.7922840118408	22.139461517334	0.0382445	-1.21497	P30153	PPP2R1A	Serine/threonine-protein phosphatase 2A 65 kDa regulatory subunit A alpha isoform
22.1976051330566	23.4676208496094	22.0190315246582	22.6518478393555	22.0156326293945	22.3564910888672	21.8876247406006	20.7875576019287	20.7139778137207	21.1831645965576	20.7471446990967	21.3910007476807	0.00110121	-1.33296	Q92945;Q96AE4;Q96AE4-2;Q96I24	FUBP1;FUBP3;KHSRP	Far upstream element-binding protein 2
20.9692363739014	24.2316913604736	21.3538017272949	21.9494895935059	22.4824695587158	22.3484077453613	24.9933452606201	25.6837825775146	22.9060974121094	22.5721416473389	24.4425296783447	23.7181644439697	0.0225091	1.83016	P00488	F13A1	Coagulation factor XIII A chain
23.1206016540527	22.6518478393555	22.1734085083008	23.1961040496826	22.8689136505127	22.28489112854	22.6186294555664	21.9060974121094	21.7593879699707	22.2423267364502	21.9582061767578	22.4360008239746	0.0288984	-0.56252	Q92769;Q92769-3	HDAC2	Histone deacetylase 2
23.4551296234131	24.2749767303467	23.4425296783447	24.1565341949463	23.1425800323486	22.2820663452148	21.5213317871094	20.4066543579102	19.8823280334473	22.6562194824219	23.1316337585449	22.3939189910889	0.0145168	-1.79362	Q96C86	DCPS	m7GpppX diphosphatase
24.5285034179688	24.3307399749756	23.4551296234131	24.5521545410156	23.9494895935059	22.2448139190674	22.5754241943359	22.632007598877	22.3266315460205	23.2534961700439	22.6540336608887	23.3375606536865	0.0250582	-1.04695	P12081;P12081-4	HARS1	Histidine--tRNA ligase, cytoplasmic
23.2961406707764	23.7181644439697	24.7542991638184	24.0690727233887	23.0934562683105	22.1946029663086	22.0821285247803	21.5261173248291	22.3402805328369	21.7310466766357	22.227991104126	24.0690727233887	0.0432131	-1.19152	Q9BXW7;Q9BXW7-2	HDHD5	Haloacid dehalogenase-like hydrolase domain-containing 5
23.6864566802979	23.7895488739014	22.2416038513184	22.6005954742432	23.7795658111572	22.1703548431396	23.5403785705566	23.9405574798584	23.904260635376	24.2020969390869	23.6540336608887	24.8528137207031	0.0270502	0.971003	Q13885;Q9BUF5;Q9BVA1	TUBB2A;TUBB2B;TUBB6	Tubulin beta-2A chain
20.5953674316406	21.8839015960693	22.5731143951416	22.0359058380127	21.9351711273193	22.045934677124	23.6757297515869	24.1174354553223	23.6430625915527	21.6457366943359	22.2883453369141	22.9079322814941	0.0286096	1.20147	P06865	HEXA	Beta-hexosaminidase subunit alpha
23.0805034637451	23.0674324035645	21.2593002319336	23.1961040496826	23.0657901763916	22.0088119506836	25.5926342010498	25.052583694458	24.3645286560059	24.2389965057373	24.1487998962402	25.2132663726807	0.000345147	2.15548	A1X283;Q5TCZ1;Q5TCZ1-3	SH3PXD2A;SH3PXD2B	SH3 and PX domain-containing protein 2B
21.1381511688232	23.6208686828613	22.5635871887207	22.1734085083008	24.1718826293945	21.988151550293	28.4194087982178	27.6864566802979	23.8480453491211	22.1614780426025	27.2534961700439	23.60964012146	0.0314879	2.88708	A7E2V4;A7E2V4-2;A7E2V4-3;A7E2V4-4;A7E2V4-5	ZSWIM8	Zinc finger SWIM domain-containing protein 8
21.5175037384033	21.5869197845459	20.9889049530029	23.1253395080566	23.4425296783447	21.9351711273193	27.508996963501	25.8043975830078	25.2855968475342	29.0003471374512	27.9868507385254	26.8504314422607	2.92406e-05	4.97338	Q07507	DPT	Dermatopontin
24.448844909668	24.4425296783447	24.461389541626	24.1094856262207	24.3645286560059	21.9097633361816	20.8054962158203	21.4922828674316	20.6479091644287	22.0269813537598	24.289119720459	22.8726749420166	0.0198041	-1.93368	Q96FJ2	DYNLL2	Dynein light chain 2, cytoplasmic
21.6957988739014	22.3017330169678	21.1684913635254	23.3910007476807	23.0950679779053	21.5356407165527	24.5225296020508	23.9225234985352	22.7895488739014	23.5285034179688	25.6944484710693	24.5580081939697	0.00480174	1.9713	P00746	CFD	Complement factor D
20.942440032959	22.3484077453613	22.2893218994141	22.8442192077637	23.0853748321533	21.5020313262939	23.8093128204346	24.0190315246582	24.9803276062012	23.6649227142334	24.7795658111572	25.1908416748047	0.000367468	2.2387	Q9NYL4;Q9NYL4-2	FKBP11	Peptidyl-prolyl cis-trans isomerase FKBP11
21.8221912384033	20.4676208496094	21.5665454864502	22.5189342498779	22.0258045196533	21.3698616027832	23.9759635925293	23.9846801757813	23.6540336608887	21.8073482513428	21.5020313262939	23.1410217285156	0.0262247	1.38235	P15291;P15291-2	B4GALT1	Beta-1,4-galactosyltransferase 1
21.3156185150146	21.9601383209229	21.8892879486084	21.6231021881104	21.2477149963379	21.2477149963379	22.5020313262939	22.7593879699707	22.2214031219482	21.4302005767822	22.1490650177002	21.5684833526611	0.049523	0.557832	P61006	RAB8A	Ras-related protein Rab-8A
22.2448139190674	23.4040565490723	23.5521545410156	23.6208686828613	23.7076721191406	21.1078910827637	21.5777320861816	21.1010932922363	22.1300621032715	20.6933555603027	22.7974872589111	21.3691234588623	0.0303017	-1.3281	O14548	COX7A2L	Cytochrome c oxidase subunit 7A-related protein, mitochondrial
21.7139778137207	22.0821285247803	22.3812026977539	21.8508586883545	21.1456928253174	21.0492630004883	22.2678527832031	22.2006015777588	23.2506084442139	22.6971035003662	21.865140914917	23.1456928253174	0.0191182	0.867313	P26358;P26358-2	DNMT1	DNA (cytosine-5)-methyltransferase 1
22.6661224365234	22.8670291900635	22.6421508789063	21.8034114837646	22.8171424865723	21.0088119506836	21.5068817138672	22.0190315246582	21.3798522949219	20.4873847961426	21.7835674285889	20.1703548431396	0.0301949	-1.07627	Q14344-2	GNA13	Isoform 2 of Guanine nucleotide-binding protein subunit alpha-13
23.2506084442139	22.8073482513428	22.9297637939453	22.8613586425781	21.7097778320313	20.9811992645264	20.5261173248291	21.0886116027832	20.8190937042236	21.8816719055176	22.4583911895752	21.2126407623291	0.0399524	-1.09225	Q8WXF1;Q8WXF1-2	PSPC1	Paraspeckle component 1
20.7553176879883	22.3017330169678	21.1765956878662	23.0207271575928	22.3073024749756	20.8346061706543	23.0291786193848	23.3910007476807	23.8950424194336	22.2004871368408	23.1565341949463	23.4169960021973	0.00878843	1.44883	O00142;O00142-2;O00142-6	TK2	Thymidine kinase 2, mitochondrial
22.0964164733887	20.4475841522217	21.44993019104	21.8987369537354	22.4688377380371	20.4873847961426	24.1094856262207	24.1174354553223	25.0232677459717	22.6800289154053	22.5285034179688	25.0019588470459	0.0015063	2.4353	Q6FHJ7	SFRP4	Secreted frizzled-related protein 4
22.009090423584	20.7795658111572	21.0821285247803	21.8544845581055	21.3114185333252	19.9459247589111	23.6430625915527	24.5869197845459	24.5983257293701	24.8190937042236	22.0625	23.7895488739014	0.000349974	2.75281	P15848	ARSB	Arylsulfatase B
24.1487998962402	24.7285823822021	24.4105396270752	24.2316913604736	24.4040565490723	22.355375289917	22.2961406707764	22.6949806213379	23.2534961700439	21.769868850708	24.1718826293945	23.187068939209	0.0399985	-1.15093	L0R6Q1	SLC35A4	SLC35A4 upstream open reading frame protein
23.0657901763916	22.7994651794434	21.2806415557861	22.259485244751	22.924337387085	21.834379196167	23.6757297515869	23.4676208496094	23.9759635925293	24.4040565490723	23.8670291900635	24.1565341949463	0.000598125	1.56381	P00739;P00739-2	HPR	Haptoglobin-related protein
21.9807014465332	23.4169960021973	21.5498065948486	24.1946029663086	22.1188697814941	20.6986427307129	23.2678527832031	24.2389965057373	27.3066082000732	23.2534961700439	23.9846801757813	25.6784191131592	0.0199765	2.29507	P02730	SLC4A1	Band 3 anion transport protein
21.9060974121094	21.6540336608887	22.4349174499512	23.3645286560059	25.2058296203613	21.6335182189941	25.1094856262207	25.1449165344238	26.1603870391846	30.5844135284424	26.7770595550537	26.0062446594238	0.00295062	3.9306	P39060;P39060-1	COL18A1	Collagen alpha-1(XVIII) chain
24.7542991638184	23.2243499755859	20.8469562530518	23.904260635376	24.1253395080566	21.2321796417236	27.5462779998779	25.0232677459717	25.3341541290283	29.1213932037354	28.3281726837158	27.0505104064941	0.00147252	4.05273	P51888	PRELP	Prolargin
21.7378978729248	22.3725204467773	23.1126708984375	22.9207077026367	22.2154903411865	21.7081604003906	22.4066543579102	24.2606925964355	25.8239593505859	24.5926342010498	24.9494895935059	25.9846801757813	0.00252658	2.32511	Q70UQ0-4	IKBIP	Isoform 4 of Inhibitor of nuclear factor kappa-B kinase-interacting protein
23.7076721191406	24.1718826293945	23.5521545410156	23.8384590148926	24.187068939209	22.3776187896729	21.7915382385254	22.1810569763184	22.9829406738281	22.9846801757813	23.8575687408447	21.3902759552002	0.0370296	-1.1078	Q9NP97	DYNLRB1	Dynein light chain roadblock-type 1
